# Supplementary material for: Risk ON / Risk OFF: Risk-Taking Varies with Subjectively Preferred and Disliked Music
Source: PLoS One. 2015 Aug 24;10(8):e0135436. doi: 10.1371/journal.pone.0135436 (PMC4547734; doi:10.1371/journal.pone.0135436)
Supplement: S1 Table — (XLSX) [file pone.0135436.s002.xlsx]

## Sheet: Survey data
Halko & Kaustia: Risk ON / Risk OFF: Risk-taking varies with subjectively preferred and disliked music
Variables
Subject: Subject code 1-23
Risk attitude: General willingness to take risk, scale 0 = not willing to take risk 10 = completely willing to take risk
Age: Age of the subject at the time of the experiment
Gender: Gender of the subject, 1 = female
Subject	Riskattitude	Age	Gender
1	6.7	16	1
2	3.1	12	0
3	4	15	1
4	4	12	1
5	2	15	0
6	5	12	1
7	7.5	15	0
8	5.5	16	1
9	2.5	16	0
10	9	17	0
11	5.3	16	1
12	3	13	0
13	7.2	14	0
14	7.2	16	1
15	4	15	0
16	6.5	13	0
17	6	13	0
18	7.4	15	1
19	4.2	16	1
20	5	16	0
21	4	12	1
22	2	16	1
23	5.5	14	1

## Sheet: Choice data
Halko & Kaustia: Risk ON / Risk OFF: Risk-taking varies with subjectively preferred and disliked music
Variables
Subject: Subject code 1-23
Blocknum: Number of the block 1-16
Gamblenum: Number of the gamble 1-256
Winvalue: Size of the win 1 - 4 euros
Losevalue: Size of the loss 0.5 - 2 euros
Expectedvalue: Expected value of the gamble, 0.5*winvalue - 0.5*losevalue
Accept: 1 if subject accepted the gamble
Dmusic: Music dummy, 1 if music was playing
Dgoodmusic: Music dummy, 1 if good music was playing
Dbadmusic: Music dummy, 1 if bad music was playing
Subject	Blocknum	Gamblenum	Winvalue	Losevalue	Expectedvalue	Accept	Dmusic	Dgoodmusic	Dbadmusic
1	1	1	3.6	0.6	2.1	1	1	1	0
1	1	2	3.8	1.7	2.75	0	1	1	0
1	1	3	1.8	1.7	1.75	0	1	1	0
1	1	4	3	1.4	2.2	1	1	1	0
1	1	5	1.4	1.3	1.35	0	1	1	0
1	1	6	1.6	1.8	1.7	0	1	1	0
1	1	7	3.6	0.9	2.25	1	1	1	0
1	1	8	2.4	1	1.7	1	1	1	0
1	1	9	1.4	1.1	1.25	0	1	1	0
1	1	10	2.8	2	2.4	0	1	1	0
1	1	11	3.4	1.4	2.4	1	1	1	0
1	1	12	2.8	1.2	2	1	1	1	0
1	1	13	2.2	1.6	1.9	0	1	1	0
1	1	14	1.2	0.5	0.85	1	1	1	0
1	1	15	2.8	0.7	1.75	1	1	1	0
1	1	16	2.2	0.7	1.45	1	1	1	0
1	2	17	4	1.2	2.6	1	0	0	0
1	2	18	2.6	1.7	2.15	0	0	0	0
1	2	19	3.2	0.6	1.9	1	0	0	0
1	2	20	1.6	1.1	1.35	0	0	0	0
1	2	21	2.4	1.3	1.85	1	0	0	0
1	2	22	2	0.7	1.35	1	0	0	0
1	2	23	1.6	1.9	1.75	0	0	0	0
1	2	24	3.6	1.8	2.7	1	0	0	0
1	2	25	2.4	2	2.2	0	0	0	0
1	2	26	1.6	1.4	1.5	0	0	0	0
1	2	27	3.2	1.5	2.35	1	0	0	0
1	2	28	3.4	0.6	2	1	0	0	0
1	2	29	1.8	1.2	1.5	0	0	0	0
1	2	30	3.2	1.1	2.15	1	0	0	0
1	2	31	1.2	0.6	0.9	1	0	0	0
1	2	32	4	1.6	2.8	1	0	0	0
1	3	33	1	1.9	1.45	0	1	1	0
1	3	34	3.8	1.2	2.5	1	1	1	0
1	3	35	3.6	1.5	2.55	1	1	1	0
1	3	36	1	1.5	1.25	0	1	1	0
1	3	37	3.2	1.9	2.55	0	1	1	0
1	3	38	2.4	1.8	2.1	0	1	1	0
1	3	39	2.8	0.9	1.85	1	1	1	0
1	3	40	3.6	0.7	2.15	1	1	1	0
1	3	41	3.4	1.8	2.6	1	1	1	0
1	3	42	1.8	1.5	1.65	0	1	1	0
1	3	43	1	1.2	1.1	0	1	1	0
1	3	44	1.6	0.6	1.1	1	1	1	0
1	3	45	2.8	0.6	1.7	1	1	1	0
1	3	46	1.8	0.7	1.25	1	1	1	0
1	3	47	2.2	0.9	1.55	0	1	1	0
1	3	48	2.8	1.4	2.1	1	1	1	0
1	4	49	2.2	0.5	1.35	1	0	0	0
1	4	50	1.4	1.5	1.45	0	0	0	0
1	4	51	3.6	0.8	2.2	1	0	0	0
1	4	52	3.6	1.3	2.45	0	0	0	0
1	4	53	4	1.9	2.95	1	0	0	0
1	4	54	2	1.4	1.7	0	0	0	0
1	4	55	2.4	1.1	1.75	0	0	0	0
1	4	56	1.6	0.8	1.2	0	0	0	0
1	4	57	3.2	1	2.1	1	0	0	0
1	4	58	1.4	1.2	1.3	0	0	0	0
1	4	59	1.4	1.8	1.6	0	0	0	0
1	4	60	3	1.5	2.25	0	0	0	0
1	4	61	2.8	1.8	2.3	0	0	0	0
1	4	62	1.8	1.9	1.85	0	0	0	0
1	4	63	4	1.1	2.55	1	0	0	0
1	4	64	3.2	0.7	1.95	1	0	0	0
1	5	65	2.8	1.3	2.05		1	0	1
1	5	66	2.2	0.6	1.4	1	1	0	1
1	5	67	1.2	1.2	1.2	0	1	0	1
1	5	68	2.6	2	2.3	0	1	0	1
1	5	69	2.6	0.6	1.6	1	1	0	1
1	5	70	1.6	1.3	1.45	0	1	0	1
1	5	71	2.6	1.2	1.9	1	1	0	1
1	5	72	1.8	1	1.4	0	1	0	1
1	5	73	2	1.9	1.95	0	1	0	1
1	5	74	4	1.5	2.75	1	1	0	1
1	5	75	3.8	0.8	2.3	1	1	0	1
1	5	76	4	2	3	0	1	0	1
1	5	77	2.2	1.4	1.8	0	1	0	1
1	5	78	3.6	1.2	2.4	1	1	0	1
1	5	79	1.4	0.5	0.95	1	1	0	1
1	5	80	1.2	2	1.6	0	1	0	1
1	6	81	3.8	1.8	2.8		0	0	0
1	6	82	3.4	0.7	2.05	1	0	0	0
1	6	83	3.2	1.8	2.5	0	0	0	0
1	6	84	1	1.6	1.3	0	0	0	0
1	6	85	3.4	1	2.2	1	0	0	0
1	6	86	3	1.6	2.3	0	0	0	0
1	6	87	1.8	1.3	1.55	0	0	0	0
1	6	88	1.6	1.7	1.65	0	0	0	0
1	6	89	2.4	1.7	2.05	0	0	0	0
1	6	90	1	1.1	1.05	0	0	0	0
1	6	91	2.4	0.9	1.65	1	0	0	0
1	6	92	2	0.5	1.25	1	0	0	0
1	6	93	2.6	0.5	1.55	1	0	0	0
1	6	94	1.2	0.7	0.95	0	0	0	0
1	6	95	3	1.2	2.1	1	0	0	0
1	6	96	3.8	1.6	2.7	1	0	0	0
1	7	97	1.4	1.9	1.65	0	1	0	1
1	7	98	2.4	0.5	1.45	1	1	0	1
1	7	99	1	0.6	0.8	0	1	0	1
1	7	100	3	2	2.5	0	1	0	1
1	7	101	1.6	0.9	1.25	1	1	0	1
1	7	102	3.6	1.1	2.35	1	1	0	1
1	7	103	2.8	1.6	2.2	0	1	0	1
1	7	104	1.6	1.5	1.55	0	1	0	1
1	7	105	2.2	1.7	1.95	0	1	0	1
1	7	106	2.8	1.1	1.95	0	1	0	1
1	7	107	2.2	1.3	1.75	0	1	0	1
1	7	108	3.2	0.5	1.85	1	1	0	1
1	7	109	3.4	1.7	2.55	1	1	0	1
1	7	110	3.8	0.6	2.2	1	1	0	1
1	7	111	4	1.3	2.65	1	1	0	1
1	7	112	1.8	0.9	1.35	0	1	0	1
1	8	113	3.8	1	2.4	1	0	0	0
1	8	114	3	1.1	2.05	1	0	0	0
1	8	115	3.4	1.6	2.5	0	0	0	0
1	8	116	2.4	0.7	1.55	1	0	0	0
1	8	117	2.8	1.7	2.25	0	0	0	0
1	8	118	1	1.7	1.35	0	0	0	0
1	8	119	1.8	1.6	1.7	0	0	0	0
1	8	120	2.4	1.2	1.8	0	0	0	0
1	8	121	2	1.7	1.85	0	0	0	0
1	8	122	2.6	1.5	2.05	0	0	0	0
1	8	123	1.2	1.5	1.35	0	0	0	0
1	8	124	1.4	0.7	1.05	0	0	0	0
1	8	125	3.4	2	2.7	0	0	0	0
1	8	126	2.8	0.5	1.65	1	0	0	0
1	8	127	4	0.6	2.3	1	0	0	0
1	8	128	1	0.9	0.95	0	0	0	0
1	9	129	1	2	1.5	0	1	1	0
1	9	130	3.4	1.5	2.45	1	1	1	0
1	9	131	2.2	1.8	2	0	1	1	0
1	9	132	1.2	1.6	1.4	0	1	1	0
1	9	133	3.8	0.5	2.15	1	1	1	0
1	9	134	3.6	2	2.8	0	1	1	0
1	9	135	1.4	0.6	1	1	1	1	0
1	9	136	3.4	0.9	2.15	1	1	1	0
1	9	137	3.2	0.8	2	1	1	1	0
1	9	138	2.4	1.6	2	1	1	1	0
1	9	139	3.2	1.2	2.2	1	1	1	0
1	9	140	2.2	0.8	1.5	1	1	1	0
1	9	141	3	1.7	2.35	0	1	1	0
1	9	142	1.2	1	1.1	0	1	1	0
1	9	143	2.6	1.3	1.95	0	1	1	0
1	9	144	2	1.2	1.6	0	1	1	0
1	10	145	4	0.9	2.45	1	0	0	0
1	10	146	3.2	2	2.6	0	0	0	0
1	10	147	3	1.3	2.15	1	0	0	0
1	10	148	1	0.5	0.75	0	0	0	0
1	10	149	3	0.9	1.95	1	0	0	0
1	10	150	1.4	1.4	1.4	0	0	0	0
1	10	151	2.4	1.9	2.15	0	0	0	0
1	10	152	1.2	0.9	1.05	0	0	0	0
1	10	153	4	1.4	2.7	1	0	0	0
1	10	154	3.4	1.9	2.65	1	0	0	0
1	10	155	3	0.6	1.8	1	0	0	0
1	10	156	2.2	1.5	1.85	0	0	0	0
1	10	157	2.2	1.1	1.65	0	0	0	0
1	10	158	2.4	0.6	1.5	1	0	0	0
1	10	159	1.6	2	1.8	0	0	0	0
1	10	160	3.8	0.7	2.25	1	0	0	0
1	11	161	3.6	1	2.3	1	1	1	0
1	11	162	2.6	1.8	2.2	1	1	1	0
1	11	163	1.2	0.8	1	0	1	1	0
1	11	164	1.8	1.4	1.6	0	1	1	0
1	11	165	2.2	1	1.6	1	1	1	0
1	11	166	2	0.6	1.3	0	1	1	0
1	11	167	3	0.5	1.75	1	1	1	0
1	11	168	1.2	1.4	1.3	0	1	1	0
1	11	169	2.6	0.9	1.75	1	1	1	0
1	11	170	3.6	1.6	2.6	1	1	1	0
1	11	171	1.4	0.9	1.15	0	1	1	0
1	11	172	3.6	1.7	2.65	1	1	1	0
1	11	173	1.4	1.7	1.55	0	1	1	0
1	11	174	3.4	0.8	2.1	1	1	1	0
1	11	175	2	1.8	1.9	0	1	1	0
1	11	176	3.2	1.6	2.4	0	1	1	0
1	12	177	3.6	1.9	2.75	1	0	0	0
1	12	178	1.2	1.8	1.5	0	0	0	0
1	12	179	1	1.3	1.15	0	0	0	0
1	12	180	4	1	2.5	1	0	0	0
1	12	181	2	0.9	1.45	1	0	0	0
1	12	182	1.8	1.8	1.8	0	0	0	0
1	12	183	3.8	1.5	2.65	1	0	0	0
1	12	184	3	1.9	2.45	1	0	0	0
1	12	185	1	0.8	0.9	0	0	0	0
1	12	186	1.6	1	1.3	0	0	0	0
1	12	187	3.2	1.3	2.25	1	0	0	0
1	12	188	3	0.7	1.85	1	0	0	0
1	12	189	3.2	0.9	2.05	1	0	0	0
1	12	190	2	1.5	1.75	0	0	0	0
1	12	191	3.4	0.5	1.95	1	0	0	0
1	12	192	1.8	0.6	1.2	1	0	0	0
1	13	193	1.4	1.6	1.5	0	1	0	1
1	13	194	2.8	1.5	2.15	0	1	0	1
1	13	195	1.2	1.7	1.45	0	1	0	1
1	13	196	4	0.5	2.25	1	1	0	1
1	13	197	1	1	1	0	1	0	1
1	13	198	4	1.8	2.9	1	1	0	1
1	13	199	3.4	1.2	2.3	1	1	0	1
1	13	200	1.8	0.8	1.3	1	1	0	1
1	13	201	2.8	1	1.9	1	1	0	1
1	13	202	1.8	2	1.9	0	1	0	1
1	13	203	2	1.3	1.65	0	1	0	1
1	13	204	3.8	1.3	2.55	1	1	0	1
1	13	205	2.6	1.9	2.25	0	1	0	1
1	13	206	2	1	1.5	1	1	0	1
1	13	207	3	0.8	1.9	1	1	0	1
1	13	208	1.6	0.5	1.05	1	1	0	1
1	14	209	1.2	1.1	1.15	0	0	0	0
1	14	210	2.6	1	1.8	1	0	0	0
1	14	211	1.8	0.5	1.15	1	0	0	0
1	14	212	1.4	0.8	1.1	0	0	0	0
1	14	213	3	1.8	2.4	0	0	0	0
1	14	214	1	1.8	1.4	0	0	0	0
1	14	215	2.4	1.4	1.9	0	0	0	0
1	14	216	2.6	1.6	2.1	0	0	0	0
1	14	217	1.8	1.1	1.45	0	0	0	0
1	14	218	4	0.7	2.35	1	0	0	0
1	14	219	2.2	2	2.1	0	0	0	0
1	14	220	2.6	0.7	1.65	1	0	0	0
1	14	221	3.8	2	2.9	0	0	0	0
1	14	222	3.8	1.4	2.6	1	0	0	0
1	14	223	1	1.4	1.2	0	0	0	0
1	14	224	3.8	0.9	2.35	1	0	0	0
1	15	225	3	1	2	1	1	0	1
1	15	226	4	0.8	2.4	1	1	0	1
1	15	227	2	1.1	1.55	0	1	0	1
1	15	228	1.2	1.9	1.55	0	1	0	1
1	15	229	3.4	1.1	2.25	1	1	0	1
1	15	230	1	0.7	0.85	0	1	0	1
1	15	231	3.4	1.3	2.35	1	1	0	1
1	15	232	2	0.8	1.4	1	1	0	1
1	15	233	2.6	0.8	1.7	1	1	0	1
1	15	234	2	1.6	1.8	0	1	0	1
1	15	235	1.6	1.6	1.6	0	1	0	1
1	15	236	1.6	1.2	1.4	0	1	0	1
1	15	237	2.6	1.4	2	0	1	0	1
1	15	238	2.8	1.9	2.35	0	1	0	1
1	15	239	2.2	1.9	2.05	0	1	0	1
1	15	240	3.8	1.9	2.85	1	1	0	1
1	16	241	1.6	0.7	1.15	1	0	0	0
1	16	242	1.4	2	1.7	0	0	0	0
1	16	243	2.4	0.8	1.6	1	0	0	0
1	16	244	2.6	1.1	1.85	1	0	0	0
1	16	245	2	2	2	0	0	0	0
1	16	246	2.8	0.8	1.8	1	0	0	0
1	16	247	3.2	1.7	2.45	0	0	0	0
1	16	248	3.2	1.4	2.3	0	0	0	0
1	16	249	2.4	1.5	1.95	0	0	0	0
1	16	250	3.6	1.4	2.5	1	0	0	0
1	16	251	1.2	1.3	1.25	0	0	0	0
1	16	252	3.6	0.5	2.05	1	0	0	0
1	16	253	4	1.7	2.85	1	0	0	0
1	16	254	3.8	1.1	2.45	1	0	0	0
1	16	255	2.2	1.2	1.7	1	0	0	0
1	16	256	1.4	1	1.2	0	0	0	0
2	1	1	3.6	0.6	2.1	1	1	1	0
2	1	2	3.8	1.7	2.75		1	1	0
2	1	3	1.8	1.7	1.75	0	1	1	0
2	1	4	3	1.4	2.2		1	1	0
2	1	5	1.4	1.3	1.35	0	1	1	0
2	1	6	1.6	1.8	1.7	0	1	1	0
2	1	7	3.6	0.9	2.25	1	1	1	0
2	1	8	2.4	1	1.7		1	1	0
2	1	9	1.4	1.1	1.25	0	1	1	0
2	1	10	2.8	2	2.4	0	1	1	0
2	1	11	3.4	1.4	2.4	1	1	1	0
2	1	12	2.8	1.2	2	0	1	1	0
2	1	13	2.2	1.6	1.9	1	1	1	0
2	1	14	1.2	0.5	0.85	0	1	1	0
2	1	15	2.8	0.7	1.75	1	1	1	0
2	1	16	2.2	0.7	1.45	1	1	1	0
2	2	17	4	1.2	2.6	1	0	0	0
2	2	18	2.6	1.7	2.15	0	0	0	0
2	2	19	3.2	0.6	1.9	1	0	0	0
2	2	20	1.6	1.1	1.35	0	0	0	0
2	2	21	2.4	1.3	1.85	0	0	0	0
2	2	22	2	0.7	1.35	0	0	0	0
2	2	23	1.6	1.9	1.75	0	0	0	0
2	2	24	3.6	1.8	2.7	1	0	0	0
2	2	25	2.4	2	2.2	0	0	0	0
2	2	26	1.6	1.4	1.5	0	0	0	0
2	2	27	3.2	1.5	2.35	1	0	0	0
2	2	28	3.4	0.6	2	1	0	0	0
2	2	29	1.8	1.2	1.5	0	0	0	0
2	2	30	3.2	1.1	2.15	1	0	0	0
2	2	31	1.2	0.6	0.9	0	0	0	0
2	2	32	4	1.6	2.8	1	0	0	0
2	3	33	1	1.9	1.45	0	1	1	0
2	3	34	3.8	1.2	2.5	1	1	1	0
2	3	35	3.6	1.5	2.55	1	1	1	0
2	3	36	1	1.5	1.25	0	1	1	0
2	3	37	3.2	1.9	2.55	0	1	1	0
2	3	38	2.4	1.8	2.1	0	1	1	0
2	3	39	2.8	0.9	1.85	1	1	1	0
2	3	40	3.6	0.7	2.15	1	1	1	0
2	3	41	3.4	1.8	2.6	1	1	1	0
2	3	42	1.8	1.5	1.65	0	1	1	0
2	3	43	1	1.2	1.1	0	1	1	0
2	3	44	1.6	0.6	1.1	0	1	1	0
2	3	45	2.8	0.6	1.7	1	1	1	0
2	3	46	1.8	0.7	1.25	0	1	1	0
2	3	47	2.2	0.9	1.55	1	1	1	0
2	3	48	2.8	1.4	2.1	1	1	1	0
2	4	49	2.2	0.5	1.35	1	0	0	0
2	4	50	1.4	1.5	1.45	0	0	0	0
2	4	51	3.6	0.8	2.2	1	0	0	0
2	4	52	3.6	1.3	2.45	1	0	0	0
2	4	53	4	1.9	2.95	1	0	0	0
2	4	54	2	1.4	1.7	0	0	0	0
2	4	55	2.4	1.1	1.75	1	0	0	0
2	4	56	1.6	0.8	1.2	1	0	0	0
2	4	57	3.2	1	2.1	1	0	0	0
2	4	58	1.4	1.2	1.3	0	0	0	0
2	4	59	1.4	1.8	1.6	0	0	0	0
2	4	60	3	1.5	2.25	1	0	0	0
2	4	61	2.8	1.8	2.3	0	0	0	0
2	4	62	1.8	1.9	1.85	0	0	0	0
2	4	63	4	1.1	2.55	1	0	0	0
2	4	64	3.2	0.7	1.95	1	0	0	0
2	5	65	2.8	1.3	2.05	1	1	0	1
2	5	66	2.2	0.6	1.4	1	1	0	1
2	5	67	1.2	1.2	1.2	0	1	0	1
2	5	68	2.6	2	2.3	0	1	0	1
2	5	69	2.6	0.6	1.6	1	1	0	1
2	5	70	1.6	1.3	1.45	0	1	0	1
2	5	71	2.6	1.2	1.9	1	1	0	1
2	5	72	1.8	1	1.4	0	1	0	1
2	5	73	2	1.9	1.95	0	1	0	1
2	5	74	4	1.5	2.75	1	1	0	1
2	5	75	3.8	0.8	2.3	1	1	0	1
2	5	76	4	2	3	1	1	0	1
2	5	77	2.2	1.4	1.8	0	1	0	1
2	5	78	3.6	1.2	2.4	1	1	0	1
2	5	79	1.4	0.5	0.95	0	1	0	1
2	5	80	1.2	2	1.6	0	1	0	1
2	6	81	3.8	1.8	2.8	1	0	0	0
2	6	82	3.4	0.7	2.05	1	0	0	0
2	6	83	3.2	1.8	2.5	1	0	0	0
2	6	84	1	1.6	1.3	0	0	0	0
2	6	85	3.4	1	2.2	1	0	0	0
2	6	86	3	1.6	2.3	1	0	0	0
2	6	87	1.8	1.3	1.55	0	0	0	0
2	6	88	1.6	1.7	1.65	0	0	0	0
2	6	89	2.4	1.7	2.05	0	0	0	0
2	6	90	1	1.1	1.05	0	0	0	0
2	6	91	2.4	0.9	1.65	1	0	0	0
2	6	92	2	0.5	1.25		0	0	0
2	6	93	2.6	0.5	1.55	1	0	0	0
2	6	94	1.2	0.7	0.95	0	0	0	0
2	6	95	3	1.2	2.1	1	0	0	0
2	6	96	3.8	1.6	2.7	1	0	0	0
2	7	97	1.4	1.9	1.65	0	1	0	1
2	7	98	2.4	0.5	1.45	1	1	0	1
2	7	99	1	0.6	0.8	0	1	0	1
2	7	100	3	2	2.5	0	1	0	1
2	7	101	1.6	0.9	1.25	0	1	0	1
2	7	102	3.6	1.1	2.35	1	1	0	1
2	7	103	2.8	1.6	2.2	1	1	0	1
2	7	104	1.6	1.5	1.55	0	1	0	1
2	7	105	2.2	1.7	1.95	0	1	0	1
2	7	106	2.8	1.1	1.95	1	1	0	1
2	7	107	2.2	1.3	1.75	0	1	0	1
2	7	108	3.2	0.5	1.85	1	1	0	1
2	7	109	3.4	1.7	2.55	1	1	0	1
2	7	110	3.8	0.6	2.2	1	1	0	1
2	7	111	4	1.3	2.65	1	1	0	1
2	7	112	1.8	0.9	1.35	0	1	0	1
2	8	113	3.8	1	2.4	1	0	0	0
2	8	114	3	1.1	2.05	1	0	0	0
2	8	115	3.4	1.6	2.5	1	0	0	0
2	8	116	2.4	0.7	1.55	1	0	0	0
2	8	117	2.8	1.7	2.25	1	0	0	0
2	8	118	1	1.7	1.35	0	0	0	0
2	8	119	1.8	1.6	1.7	0	0	0	0
2	8	120	2.4	1.2	1.8	1	0	0	0
2	8	121	2	1.7	1.85	0	0	0	0
2	8	122	2.6	1.5	2.05	1	0	0	0
2	8	123	1.2	1.5	1.35	0	0	0	0
2	8	124	1.4	0.7	1.05	0	0	0	0
2	8	125	3.4	2	2.7	0	0	0	0
2	8	126	2.8	0.5	1.65	1	0	0	0
2	8	127	4	0.6	2.3	1	0	0	0
2	8	128	1	0.9	0.95	0	0	0	0
2	9	129	1	2	1.5	0	1	1	0
2	9	130	3.4	1.5	2.45	1	1	1	0
2	9	131	2.2	1.8	2	0	1	1	0
2	9	132	1.2	1.6	1.4	0	1	1	0
2	9	133	3.8	0.5	2.15	1	1	1	0
2	9	134	3.6	2	2.8	1	1	1	0
2	9	135	1.4	0.6	1	1	1	1	0
2	9	136	3.4	0.9	2.15	1	1	1	0
2	9	137	3.2	0.8	2	1	1	1	0
2	9	138	2.4	1.6	2	0	1	1	0
2	9	139	3.2	1.2	2.2	1	1	1	0
2	9	140	2.2	0.8	1.5	1	1	1	0
2	9	141	3	1.7	2.35	0	1	1	0
2	9	142	1.2	1	1.1	0	1	1	0
2	9	143	2.6	1.3	1.95	0	1	1	0
2	9	144	2	1.2	1.6	1	1	1	0
2	10	145	4	0.9	2.45	1	0	0	0
2	10	146	3.2	2	2.6	0	0	0	0
2	10	147	3	1.3	2.15	0	0	0	0
2	10	148	1	0.5	0.75	0	0	0	0
2	10	149	3	0.9	1.95	1	0	0	0
2	10	150	1.4	1.4	1.4	0	0	0	0
2	10	151	2.4	1.9	2.15	0	0	0	0
2	10	152	1.2	0.9	1.05	0	0	0	0
2	10	153	4	1.4	2.7	1	0	0	0
2	10	154	3.4	1.9	2.65	1	0	0	0
2	10	155	3	0.6	1.8	1	0	0	0
2	10	156	2.2	1.5	1.85	0	0	0	0
2	10	157	2.2	1.1	1.65	0	0	0	0
2	10	158	2.4	0.6	1.5	1	0	0	0
2	10	159	1.6	2	1.8	0	0	0	0
2	10	160	3.8	0.7	2.25	1	0	0	0
2	11	161	3.6	1	2.3	1	1	1	0
2	11	162	2.6	1.8	2.2	0	1	1	0
2	11	163	1.2	0.8	1	0	1	1	0
2	11	164	1.8	1.4	1.6	0	1	1	0
2	11	165	2.2	1	1.6	0	1	1	0
2	11	166	2	0.6	1.3	1	1	1	0
2	11	167	3	0.5	1.75	0	1	1	0
2	11	168	1.2	1.4	1.3	0	1	1	0
2	11	169	2.6	0.9	1.75	1	1	1	0
2	11	170	3.6	1.6	2.6	1	1	1	0
2	11	171	1.4	0.9	1.15	0	1	1	0
2	11	172	3.6	1.7	2.65	1	1	1	0
2	11	173	1.4	1.7	1.55	0	1	1	0
2	11	174	3.4	0.8	2.1	1	1	1	0
2	11	175	2	1.8	1.9	0	1	1	0
2	11	176	3.2	1.6	2.4	1	1	1	0
2	12	177	3.6	1.9	2.75	1	0	0	0
2	12	178	1.2	1.8	1.5	0	0	0	0
2	12	179	1	1.3	1.15	0	0	0	0
2	12	180	4	1	2.5	1	0	0	0
2	12	181	2	0.9	1.45	0	0	0	0
2	12	182	1.8	1.8	1.8	0	0	0	0
2	12	183	3.8	1.5	2.65	1	0	0	0
2	12	184	3	1.9	2.45	0	0	0	0
2	12	185	1	0.8	0.9	0	0	0	0
2	12	186	1.6	1	1.3	0	0	0	0
2	12	187	3.2	1.3	2.25	1	0	0	0
2	12	188	3	0.7	1.85	1	0	0	0
2	12	189	3.2	0.9	2.05	1	0	0	0
2	12	190	2	1.5	1.75	0	0	0	0
2	12	191	3.4	0.5	1.95	1	0	0	0
2	12	192	1.8	0.6	1.2	0	0	0	0
2	13	193	1.4	1.6	1.5	0	1	0	1
2	13	194	2.8	1.5	2.15	0	1	0	1
2	13	195	1.2	1.7	1.45	0	1	0	1
2	13	196	4	0.5	2.25	1	1	0	1
2	13	197	1	1	1	0	1	0	1
2	13	198	4	1.8	2.9	1	1	0	1
2	13	199	3.4	1.2	2.3	1	1	0	1
2	13	200	1.8	0.8	1.3	0	1	0	1
2	13	201	2.8	1	1.9	1	1	0	1
2	13	202	1.8	2	1.9	0	1	0	1
2	13	203	2	1.3	1.65	0	1	0	1
2	13	204	3.8	1.3	2.55	1	1	0	1
2	13	205	2.6	1.9	2.25	0	1	0	1
2	13	206	2	1	1.5	0	1	0	1
2	13	207	3	0.8	1.9	1	1	0	1
2	13	208	1.6	0.5	1.05	0	1	0	1
2	14	209	1.2	1.1	1.15	0	0	0	0
2	14	210	2.6	1	1.8	1	0	0	0
2	14	211	1.8	0.5	1.15	0	0	0	0
2	14	212	1.4	0.8	1.1	0	0	0	0
2	14	213	3	1.8	2.4	0	0	0	0
2	14	214	1	1.8	1.4	0	0	0	0
2	14	215	2.4	1.4	1.9	1	0	0	0
2	14	216	2.6	1.6	2.1	0	0	0	0
2	14	217	1.8	1.1	1.45	0	0	0	0
2	14	218	4	0.7	2.35	1	0	0	0
2	14	219	2.2	2	2.1	0	0	0	0
2	14	220	2.6	0.7	1.65	1	0	0	0
2	14	221	3.8	2	2.9	0	0	0	0
2	14	222	3.8	1.4	2.6	1	0	0	0
2	14	223	1	1.4	1.2	0	0	0	0
2	14	224	3.8	0.9	2.35	1	0	0	0
2	15	225	3	1	2	1	1	0	1
2	15	226	4	0.8	2.4	1	1	0	1
2	15	227	2	1.1	1.55	0	1	0	1
2	15	228	1.2	1.9	1.55	0	1	0	1
2	15	229	3.4	1.1	2.25	1	1	0	1
2	15	230	1	0.7	0.85	0	1	0	1
2	15	231	3.4	1.3	2.35	1	1	0	1
2	15	232	2	0.8	1.4	1	1	0	1
2	15	233	2.6	0.8	1.7	1	1	0	1
2	15	234	2	1.6	1.8	0	1	0	1
2	15	235	1.6	1.6	1.6	0	1	0	1
2	15	236	1.6	1.2	1.4	0	1	0	1
2	15	237	2.6	1.4	2	0	1	0	1
2	15	238	2.8	1.9	2.35	0	1	0	1
2	15	239	2.2	1.9	2.05	0	1	0	1
2	15	240	3.8	1.9	2.85	1	1	0	1
2	16	241	1.6	0.7	1.15	0	0	0	0
2	16	242	1.4	2	1.7	0	0	0	0
2	16	243	2.4	0.8	1.6		0	0	0
2	16	244	2.6	1.1	1.85	0	0	0	0
2	16	245	2	2	2	0	0	0	0
2	16	246	2.8	0.8	1.8	1	0	0	0
2	16	247	3.2	1.7	2.45	1	0	0	0
2	16	248	3.2	1.4	2.3	1	0	0	0
2	16	249	2.4	1.5	1.95	0	0	0	0
2	16	250	3.6	1.4	2.5	1	0	0	0
2	16	251	1.2	1.3	1.25	0	0	0	0
2	16	252	3.6	0.5	2.05	1	0	0	0
2	16	253	4	1.7	2.85	1	0	0	0
2	16	254	3.8	1.1	2.45	1	0	0	0
2	16	255	2.2	1.2	1.7	0	0	0	0
2	16	256	1.4	1	1.2	0	0	0	0
3	1	1	3.6	0.6	2.1	1	1	1	0
3	1	2	3.8	1.7	2.75	1	1	1	0
3	1	3	1.8	1.7	1.75	0	1	1	0
3	1	4	3	1.4	2.2	1	1	1	0
3	1	5	1.4	1.3	1.35	0	1	1	0
3	1	6	1.6	1.8	1.7	0	1	1	0
3	1	7	3.6	0.9	2.25	1	1	1	0
3	1	8	2.4	1	1.7	1	1	1	0
3	1	9	1.4	1.1	1.25	0	1	1	0
3	1	10	2.8	2	2.4	0	1	1	0
3	1	11	3.4	1.4	2.4	1	1	1	0
3	1	12	2.8	1.2	2	1	1	1	0
3	1	13	2.2	1.6	1.9	0	1	1	0
3	1	14	1.2	0.5	0.85	1	1	1	0
3	1	15	2.8	0.7	1.75	1	1	1	0
3	1	16	2.2	0.7	1.45	1	1	1	0
3	2	17	4	1.2	2.6	1	0	0	0
3	2	18	2.6	1.7	2.15	1	0	0	0
3	2	19	3.2	0.6	1.9	1	0	0	0
3	2	20	1.6	1.1	1.35	0	0	0	0
3	2	21	2.4	1.3	1.85	0	0	0	0
3	2	22	2	0.7	1.35	1	0	0	0
3	2	23	1.6	1.9	1.75	0	0	0	0
3	2	24	3.6	1.8	2.7	1	0	0	0
3	2	25	2.4	2	2.2	0	0	0	0
3	2	26	1.6	1.4	1.5	0	0	0	0
3	2	27	3.2	1.5	2.35	1	0	0	0
3	2	28	3.4	0.6	2	1	0	0	0
3	2	29	1.8	1.2	1.5	0	0	0	0
3	2	30	3.2	1.1	2.15	1	0	0	0
3	2	31	1.2	0.6	0.9		0	0	0
3	2	32	4	1.6	2.8	1	0	0	0
3	3	33	1	1.9	1.45	0	1	1	0
3	3	34	3.8	1.2	2.5	1	1	1	0
3	3	35	3.6	1.5	2.55	1	1	1	0
3	3	36	1	1.5	1.25	0	1	1	0
3	3	37	3.2	1.9	2.55	0	1	1	0
3	3	38	2.4	1.8	2.1	0	1	1	0
3	3	39	2.8	0.9	1.85	1	1	1	0
3	3	40	3.6	0.7	2.15	1	1	1	0
3	3	41	3.4	1.8	2.6	0	1	1	0
3	3	42	1.8	1.5	1.65	0	1	1	0
3	3	43	1	1.2	1.1	0	1	1	0
3	3	44	1.6	0.6	1.1	1	1	1	0
3	3	45	2.8	0.6	1.7	1	1	1	0
3	3	46	1.8	0.7	1.25		1	1	0
3	3	47	2.2	0.9	1.55	0	1	1	0
3	3	48	2.8	1.4	2.1	0	1	1	0
3	4	49	2.2	0.5	1.35	1	0	0	0
3	4	50	1.4	1.5	1.45	0	0	0	0
3	4	51	3.6	0.8	2.2	1	0	0	0
3	4	52	3.6	1.3	2.45	0	0	0	0
3	4	53	4	1.9	2.95	0	0	0	0
3	4	54	2	1.4	1.7	0	0	0	0
3	4	55	2.4	1.1	1.75	0	0	0	0
3	4	56	1.6	0.8	1.2	0	0	0	0
3	4	57	3.2	1	2.1	1	0	0	0
3	4	58	1.4	1.2	1.3	0	0	0	0
3	4	59	1.4	1.8	1.6	0	0	0	0
3	4	60	3	1.5	2.25	0	0	0	0
3	4	61	2.8	1.8	2.3	0	0	0	0
3	4	62	1.8	1.9	1.85	0	0	0	0
3	4	63	4	1.1	2.55	0	0	0	0
3	4	64	3.2	0.7	1.95	1	0	0	0
3	5	65	2.8	1.3	2.05	0	1	0	1
3	5	66	2.2	0.6	1.4	1	1	0	1
3	5	67	1.2	1.2	1.2	0	1	0	1
3	5	68	2.6	2	2.3	0	1	0	1
3	5	69	2.6	0.6	1.6	1	1	0	1
3	5	70	1.6	1.3	1.45	0	1	0	1
3	5	71	2.6	1.2	1.9	0	1	0	1
3	5	72	1.8	1	1.4	0	1	0	1
3	5	73	2	1.9	1.95	0	1	0	1
3	5	74	4	1.5	2.75	1	1	0	1
3	5	75	3.8	0.8	2.3	1	1	0	1
3	5	76	4	2	3	0	1	0	1
3	5	77	2.2	1.4	1.8	0	1	0	1
3	5	78	3.6	1.2	2.4	1	1	0	1
3	5	79	1.4	0.5	0.95	0	1	0	1
3	5	80	1.2	2	1.6	0	1	0	1
3	6	81	3.8	1.8	2.8	1	0	0	0
3	6	82	3.4	0.7	2.05	1	0	0	0
3	6	83	3.2	1.8	2.5	0	0	0	0
3	6	84	1	1.6	1.3	0	0	0	0
3	6	85	3.4	1	2.2	1	0	0	0
3	6	86	3	1.6	2.3	0	0	0	0
3	6	87	1.8	1.3	1.55	0	0	0	0
3	6	88	1.6	1.7	1.65	0	0	0	0
3	6	89	2.4	1.7	2.05	0	0	0	0
3	6	90	1	1.1	1.05	0	0	0	0
3	6	91	2.4	0.9	1.65	1	0	0	0
3	6	92	2	0.5	1.25	1	0	0	0
3	6	93	2.6	0.5	1.55	1	0	0	0
3	6	94	1.2	0.7	0.95	0	0	0	0
3	6	95	3	1.2	2.1	0	0	0	0
3	6	96	3.8	1.6	2.7	1	0	0	0
3	7	97	1.4	1.9	1.65	0	1	0	1
3	7	98	2.4	0.5	1.45	1	1	0	1
3	7	99	1	0.6	0.8	0	1	0	1
3	7	100	3	2	2.5	0	1	0	1
3	7	101	1.6	0.9	1.25	0	1	0	1
3	7	102	3.6	1.1	2.35	1	1	0	1
3	7	103	2.8	1.6	2.2	0	1	0	1
3	7	104	1.6	1.5	1.55	0	1	0	1
3	7	105	2.2	1.7	1.95	0	1	0	1
3	7	106	2.8	1.1	1.95	0	1	0	1
3	7	107	2.2	1.3	1.75	0	1	0	1
3	7	108	3.2	0.5	1.85	1	1	0	1
3	7	109	3.4	1.7	2.55	1	1	0	1
3	7	110	3.8	0.6	2.2	1	1	0	1
3	7	111	4	1.3	2.65	1	1	0	1
3	7	112	1.8	0.9	1.35	0	1	0	1
3	8	113	3.8	1	2.4	1	0	0	0
3	8	114	3	1.1	2.05	1	0	0	0
3	8	115	3.4	1.6	2.5	0	0	0	0
3	8	116	2.4	0.7	1.55	1	0	0	0
3	8	117	2.8	1.7	2.25	0	0	0	0
3	8	118	1	1.7	1.35	0	0	0	0
3	8	119	1.8	1.6	1.7	0	0	0	0
3	8	120	2.4	1.2	1.8	0	0	0	0
3	8	121	2	1.7	1.85	0	0	0	0
3	8	122	2.6	1.5	2.05	0	0	0	0
3	8	123	1.2	1.5	1.35	0	0	0	0
3	8	124	1.4	0.7	1.05	0	0	0	0
3	8	125	3.4	2	2.7	0	0	0	0
3	8	126	2.8	0.5	1.65	1	0	0	0
3	8	127	4	0.6	2.3	1	0	0	0
3	8	128	1	0.9	0.95	0	0	0	0
3	9	129	1	2	1.5	0	1	1	0
3	9	130	3.4	1.5	2.45	0	1	1	0
3	9	131	2.2	1.8	2	0	1	1	0
3	9	132	1.2	1.6	1.4	0	1	1	0
3	9	133	3.8	0.5	2.15	1	1	1	0
3	9	134	3.6	2	2.8	0	1	1	0
3	9	135	1.4	0.6	1	0	1	1	0
3	9	136	3.4	0.9	2.15	1	1	1	0
3	9	137	3.2	0.8	2	1	1	1	0
3	9	138	2.4	1.6	2	0	1	1	0
3	9	139	3.2	1.2	2.2		1	1	0
3	9	140	2.2	0.8	1.5	1	1	1	0
3	9	141	3	1.7	2.35	0	1	1	0
3	9	142	1.2	1	1.1	0	1	1	0
3	9	143	2.6	1.3	1.95	0	1	1	0
3	9	144	2	1.2	1.6	0	1	1	0
3	10	145	4	0.9	2.45	0	0	0	0
3	10	146	3.2	2	2.6	0	0	0	0
3	10	147	3	1.3	2.15	1	0	0	0
3	10	148	1	0.5	0.75	0	0	0	0
3	10	149	3	0.9	1.95	1	0	0	0
3	10	150	1.4	1.4	1.4	0	0	0	0
3	10	151	2.4	1.9	2.15	0	0	0	0
3	10	152	1.2	0.9	1.05	0	0	0	0
3	10	153	4	1.4	2.7	1	0	0	0
3	10	154	3.4	1.9	2.65	0	0	0	0
3	10	155	3	0.6	1.8	1	0	0	0
3	10	156	2.2	1.5	1.85	0	0	0	0
3	10	157	2.2	1.1	1.65	0	0	0	0
3	10	158	2.4	0.6	1.5	1	0	0	0
3	10	159	1.6	2	1.8	0	0	0	0
3	10	160	3.8	0.7	2.25	1	0	0	0
3	11	161	3.6	1	2.3	1	1	1	0
3	11	162	2.6	1.8	2.2	0	1	1	0
3	11	163	1.2	0.8	1	0	1	1	0
3	11	164	1.8	1.4	1.6	0	1	1	0
3	11	165	2.2	1	1.6	0	1	1	0
3	11	166	2	0.6	1.3	1	1	1	0
3	11	167	3	0.5	1.75	1	1	1	0
3	11	168	1.2	1.4	1.3	0	1	1	0
3	11	169	2.6	0.9	1.75	1	1	1	0
3	11	170	3.6	1.6	2.6	0	1	1	0
3	11	171	1.4	0.9	1.15	0	1	1	0
3	11	172	3.6	1.7	2.65	0	1	1	0
3	11	173	1.4	1.7	1.55	0	1	1	0
3	11	174	3.4	0.8	2.1	1	1	1	0
3	11	175	2	1.8	1.9	0	1	1	0
3	11	176	3.2	1.6	2.4	0	1	1	0
3	12	177	3.6	1.9	2.75	0	0	0	0
3	12	178	1.2	1.8	1.5	0	0	0	0
3	12	179	1	1.3	1.15	0	0	0	0
3	12	180	4	1	2.5	1	0	0	0
3	12	181	2	0.9	1.45	0	0	0	0
3	12	182	1.8	1.8	1.8	0	0	0	0
3	12	183	3.8	1.5	2.65	1	0	0	0
3	12	184	3	1.9	2.45	0	0	0	0
3	12	185	1	0.8	0.9	0	0	0	0
3	12	186	1.6	1	1.3	0	0	0	0
3	12	187	3.2	1.3	2.25	1	0	0	0
3	12	188	3	0.7	1.85	1	0	0	0
3	12	189	3.2	0.9	2.05	1	0	0	0
3	12	190	2	1.5	1.75	0	0	0	0
3	12	191	3.4	0.5	1.95	1	0	0	0
3	12	192	1.8	0.6	1.2	0	0	0	0
3	13	193	1.4	1.6	1.5	0	1	0	1
3	13	194	2.8	1.5	2.15	0	1	0	1
3	13	195	1.2	1.7	1.45	0	1	0	1
3	13	196	4	0.5	2.25	1	1	0	1
3	13	197	1	1	1	0	1	0	1
3	13	198	4	1.8	2.9	0	1	0	1
3	13	199	3.4	1.2	2.3	1	1	0	1
3	13	200	1.8	0.8	1.3	0	1	0	1
3	13	201	2.8	1	1.9	1	1	0	1
3	13	202	1.8	2	1.9	0	1	0	1
3	13	203	2	1.3	1.65	0	1	0	1
3	13	204	3.8	1.3	2.55	1	1	0	1
3	13	205	2.6	1.9	2.25	0	1	0	1
3	13	206	2	1	1.5	0	1	0	1
3	13	207	3	0.8	1.9	1	1	0	1
3	13	208	1.6	0.5	1.05	1	1	0	1
3	14	209	1.2	1.1	1.15	0	0	0	0
3	14	210	2.6	1	1.8	0	0	0	0
3	14	211	1.8	0.5	1.15	1	0	0	0
3	14	212	1.4	0.8	1.1	0	0	0	0
3	14	213	3	1.8	2.4	0	0	0	0
3	14	214	1	1.8	1.4	0	0	0	0
3	14	215	2.4	1.4	1.9	0	0	0	0
3	14	216	2.6	1.6	2.1	0	0	0	0
3	14	217	1.8	1.1	1.45	0	0	0	0
3	14	218	4	0.7	2.35	1	0	0	0
3	14	219	2.2	2	2.1	0	0	0	0
3	14	220	2.6	0.7	1.65	1	0	0	0
3	14	221	3.8	2	2.9	0	0	0	0
3	14	222	3.8	1.4	2.6	0	0	0	0
3	14	223	1	1.4	1.2	0	0	0	0
3	14	224	3.8	0.9	2.35	1	0	0	0
3	15	225	3	1	2	1	1	0	1
3	15	226	4	0.8	2.4	1	1	0	1
3	15	227	2	1.1	1.55	0	1	0	1
3	15	228	1.2	1.9	1.55	0	1	0	1
3	15	229	3.4	1.1	2.25	1	1	0	1
3	15	230	1	0.7	0.85	0	1	0	1
3	15	231	3.4	1.3	2.35	1	1	0	1
3	15	232	2	0.8	1.4	0	1	0	1
3	15	233	2.6	0.8	1.7	0	1	0	1
3	15	234	2	1.6	1.8	0	1	0	1
3	15	235	1.6	1.6	1.6	0	1	0	1
3	15	236	1.6	1.2	1.4	0	1	0	1
3	15	237	2.6	1.4	2	0	1	0	1
3	15	238	2.8	1.9	2.35		1	0	1
3	15	239	2.2	1.9	2.05	0	1	0	1
3	15	240	3.8	1.9	2.85	0	1	0	1
3	16	241	1.6	0.7	1.15	0	0	0	0
3	16	242	1.4	2	1.7	0	0	0	0
3	16	243	2.4	0.8	1.6	1	0	0	0
3	16	244	2.6	1.1	1.85	0	0	0	0
3	16	245	2	2	2	0	0	0	0
3	16	246	2.8	0.8	1.8	1	0	0	0
3	16	247	3.2	1.7	2.45	1	0	0	0
3	16	248	3.2	1.4	2.3	0	0	0	0
3	16	249	2.4	1.5	1.95	0	0	0	0
3	16	250	3.6	1.4	2.5	1	0	0	0
3	16	251	1.2	1.3	1.25	0	0	0	0
3	16	252	3.6	0.5	2.05	1	0	0	0
3	16	253	4	1.7	2.85	0	0	0	0
3	16	254	3.8	1.1	2.45	1	0	0	0
3	16	255	2.2	1.2	1.7	0	0	0	0
3	16	256	1.4	1	1.2	0	0	0	0
4	1	1	3.6	0.6	2.1	1	1	1	0
4	1	2	3.8	1.7	2.75	0	1	1	0
4	1	3	1.8	1.7	1.75	0	1	1	0
4	1	4	3	1.4	2.2	1	1	1	0
4	1	5	1.4	1.3	1.35	0	1	1	0
4	1	6	1.6	1.8	1.7	0	1	1	0
4	1	7	3.6	0.9	2.25	1	1	1	0
4	1	8	2.4	1	1.7	1	1	1	0
4	1	9	1.4	1.1	1.25	0	1	1	0
4	1	10	2.8	2	2.4	0	1	1	0
4	1	11	3.4	1.4	2.4	1	1	1	0
4	1	12	2.8	1.2	2	1	1	1	0
4	1	13	2.2	1.6	1.9	0	1	1	0
4	1	14	1.2	0.5	0.85	1	1	1	0
4	1	15	2.8	0.7	1.75	1	1	1	0
4	1	16	2.2	0.7	1.45	1	1	1	0
4	2	17	4	1.2	2.6	1	0	0	0
4	2	18	2.6	1.7	2.15	0	0	0	0
4	2	19	3.2	0.6	1.9	1	0	0	0
4	2	20	1.6	1.1	1.35	0	0	0	0
4	2	21	2.4	1.3	1.85	0	0	0	0
4	2	22	2	0.7	1.35	1	0	0	0
4	2	23	1.6	1.9	1.75	0	0	0	0
4	2	24	3.6	1.8	2.7	1	0	0	0
4	2	25	2.4	2	2.2	0	0	0	0
4	2	26	1.6	1.4	1.5	0	0	0	0
4	2	27	3.2	1.5	2.35	1	0	0	0
4	2	28	3.4	0.6	2	1	0	0	0
4	2	29	1.8	1.2	1.5	0	0	0	0
4	2	30	3.2	1.1	2.15	1	0	0	0
4	2	31	1.2	0.6	0.9	0	0	0	0
4	2	32	4	1.6	2.8	1	0	0	0
4	3	33	1	1.9	1.45	0	1	1	0
4	3	34	3.8	1.2	2.5	1	1	1	0
4	3	35	3.6	1.5	2.55	0	1	1	0
4	3	36	1	1.5	1.25	0	1	1	0
4	3	37	3.2	1.9	2.55	0	1	1	0
4	3	38	2.4	1.8	2.1	0	1	1	0
4	3	39	2.8	0.9	1.85	1	1	1	0
4	3	40	3.6	0.7	2.15	1	1	1	0
4	3	41	3.4	1.8	2.6	1	1	1	0
4	3	42	1.8	1.5	1.65	0	1	1	0
4	3	43	1	1.2	1.1	0	1	1	0
4	3	44	1.6	0.6	1.1	1	1	1	0
4	3	45	2.8	0.6	1.7	1	1	1	0
4	3	46	1.8	0.7	1.25	1	1	1	0
4	3	47	2.2	0.9	1.55	1	1	1	0
4	3	48	2.8	1.4	2.1	0	1	1	0
4	4	49	2.2	0.5	1.35	1	0	0	0
4	4	50	1.4	1.5	1.45	0	0	0	0
4	4	51	3.6	0.8	2.2	1	0	0	0
4	4	52	3.6	1.3	2.45	1	0	0	0
4	4	53	4	1.9	2.95	1	0	0	0
4	4	54	2	1.4	1.7	0	0	0	0
4	4	55	2.4	1.1	1.75	0	0	0	0
4	4	56	1.6	0.8	1.2	0	0	0	0
4	4	57	3.2	1	2.1	1	0	0	0
4	4	58	1.4	1.2	1.3	0	0	0	0
4	4	59	1.4	1.8	1.6	0	0	0	0
4	4	60	3	1.5	2.25	1	0	0	0
4	4	61	2.8	1.8	2.3	0	0	0	0
4	4	62	1.8	1.9	1.85	0	0	0	0
4	4	63	4	1.1	2.55	1	0	0	0
4	4	64	3.2	0.7	1.95	1	0	0	0
4	5	65	2.8	1.3	2.05	0	1	0	1
4	5	66	2.2	0.6	1.4	1	1	0	1
4	5	67	1.2	1.2	1.2	0	1	0	1
4	5	68	2.6	2	2.3	0	1	0	1
4	5	69	2.6	0.6	1.6	1	1	0	1
4	5	70	1.6	1.3	1.45	0	1	0	1
4	5	71	2.6	1.2	1.9	1	1	0	1
4	5	72	1.8	1	1.4	0	1	0	1
4	5	73	2	1.9	1.95	0	1	0	1
4	5	74	4	1.5	2.75	1	1	0	1
4	5	75	3.8	0.8	2.3	1	1	0	1
4	5	76	4	2	3	1	1	0	1
4	5	77	2.2	1.4	1.8	0	1	0	1
4	5	78	3.6	1.2	2.4	1	1	0	1
4	5	79	1.4	0.5	0.95	1	1	0	1
4	5	80	1.2	2	1.6	0	1	0	1
4	6	81	3.8	1.8	2.8	1	0	0	0
4	6	82	3.4	0.7	2.05	1	0	0	0
4	6	83	3.2	1.8	2.5	0	0	0	0
4	6	84	1	1.6	1.3	0	0	0	0
4	6	85	3.4	1	2.2	1	0	0	0
4	6	86	3	1.6	2.3	0	0	0	0
4	6	87	1.8	1.3	1.55	0	0	0	0
4	6	88	1.6	1.7	1.65	0	0	0	0
4	6	89	2.4	1.7	2.05	0	0	0	0
4	6	90	1	1.1	1.05	0	0	0	0
4	6	91	2.4	0.9	1.65	1	0	0	0
4	6	92	2	0.5	1.25	1	0	0	0
4	6	93	2.6	0.5	1.55	1	0	0	0
4	6	94	1.2	0.7	0.95	0	0	0	0
4	6	95	3	1.2	2.1	1	0	0	0
4	6	96	3.8	1.6	2.7	1	0	0	0
4	7	97	1.4	1.9	1.65	1	1	0	1
4	7	98	2.4	0.5	1.45	1	1	0	1
4	7	99	1	0.6	0.8	0	1	0	1
4	7	100	3	2	2.5	0	1	0	1
4	7	101	1.6	0.9	1.25	0	1	0	1
4	7	102	3.6	1.1	2.35	1	1	0	1
4	7	103	2.8	1.6	2.2	1	1	0	1
4	7	104	1.6	1.5	1.55	0	1	0	1
4	7	105	2.2	1.7	1.95	0	1	0	1
4	7	106	2.8	1.1	1.95	0	1	0	1
4	7	107	2.2	1.3	1.75	1	1	0	1
4	7	108	3.2	0.5	1.85	1	1	0	1
4	7	109	3.4	1.7	2.55	0	1	0	1
4	7	110	3.8	0.6	2.2	1	1	0	1
4	7	111	4	1.3	2.65	1	1	0	1
4	7	112	1.8	0.9	1.35		1	0	1
4	8	113	3.8	1	2.4	1	0	0	0
4	8	114	3	1.1	2.05	1	0	0	0
4	8	115	3.4	1.6	2.5	0	0	0	0
4	8	116	2.4	0.7	1.55	1	0	0	0
4	8	117	2.8	1.7	2.25	0	0	0	0
4	8	118	1	1.7	1.35	0	0	0	0
4	8	119	1.8	1.6	1.7	0	0	0	0
4	8	120	2.4	1.2	1.8	0	0	0	0
4	8	121	2	1.7	1.85	0	0	0	0
4	8	122	2.6	1.5	2.05	1	0	0	0
4	8	123	1.2	1.5	1.35	0	0	0	0
4	8	124	1.4	0.7	1.05	0	0	0	0
4	8	125	3.4	2	2.7	0	0	0	0
4	8	126	2.8	0.5	1.65	1	0	0	0
4	8	127	4	0.6	2.3	1	0	0	0
4	8	128	1	0.9	0.95	0	0	0	0
4	9	129	1	2	1.5	0	1	1	0
4	9	130	3.4	1.5	2.45	1	1	1	0
4	9	131	2.2	1.8	2	0	1	1	0
4	9	132	1.2	1.6	1.4	0	1	1	0
4	9	133	3.8	0.5	2.15	1	1	1	0
4	9	134	3.6	2	2.8	0	1	1	0
4	9	135	1.4	0.6	1	1	1	1	0
4	9	136	3.4	0.9	2.15	1	1	1	0
4	9	137	3.2	0.8	2	1	1	1	0
4	9	138	2.4	1.6	2	0	1	1	0
4	9	139	3.2	1.2	2.2	1	1	1	0
4	9	140	2.2	0.8	1.5	1	1	1	0
4	9	141	3	1.7	2.35	0	1	1	0
4	9	142	1.2	1	1.1	0	1	1	0
4	9	143	2.6	1.3	1.95	0	1	1	0
4	9	144	2	1.2	1.6	0	1	1	0
4	10	145	4	0.9	2.45	1	0	0	0
4	10	146	3.2	2	2.6	0	0	0	0
4	10	147	3	1.3	2.15	1	0	0	0
4	10	148	1	0.5	0.75	0	0	0	0
4	10	149	3	0.9	1.95	1	0	0	0
4	10	150	1.4	1.4	1.4	0	0	0	0
4	10	151	2.4	1.9	2.15	0	0	0	0
4	10	152	1.2	0.9	1.05	0	0	0	0
4	10	153	4	1.4	2.7	1	0	0	0
4	10	154	3.4	1.9	2.65	1	0	0	0
4	10	155	3	0.6	1.8	1	0	0	0
4	10	156	2.2	1.5	1.85	0	0	0	0
4	10	157	2.2	1.1	1.65	0	0	0	0
4	10	158	2.4	0.6	1.5	1	0	0	0
4	10	159	1.6	2	1.8	0	0	0	0
4	10	160	3.8	0.7	2.25	1	0	0	0
4	11	161	3.6	1	2.3	1	1	1	0
4	11	162	2.6	1.8	2.2	1	1	1	0
4	11	163	1.2	0.8	1	0	1	1	0
4	11	164	1.8	1.4	1.6	0	1	1	0
4	11	165	2.2	1	1.6	1	1	1	0
4	11	166	2	0.6	1.3	1	1	1	0
4	11	167	3	0.5	1.75	1	1	1	0
4	11	168	1.2	1.4	1.3	0	1	1	0
4	11	169	2.6	0.9	1.75	1	1	1	0
4	11	170	3.6	1.6	2.6	1	1	1	0
4	11	171	1.4	0.9	1.15	0	1	1	0
4	11	172	3.6	1.7	2.65	1	1	1	0
4	11	173	1.4	1.7	1.55	0	1	1	0
4	11	174	3.4	0.8	2.1	1	1	1	0
4	11	175	2	1.8	1.9	0	1	1	0
4	11	176	3.2	1.6	2.4	0	1	1	0
4	12	177	3.6	1.9	2.75	1	0	0	0
4	12	178	1.2	1.8	1.5	0	0	0	0
4	12	179	1	1.3	1.15	0	0	0	0
4	12	180	4	1	2.5		0	0	0
4	12	181	2	0.9	1.45	1	0	0	0
4	12	182	1.8	1.8	1.8	0	0	0	0
4	12	183	3.8	1.5	2.65	1	0	0	0
4	12	184	3	1.9	2.45	1	0	0	0
4	12	185	1	0.8	0.9	0	0	0	0
4	12	186	1.6	1	1.3	0	0	0	0
4	12	187	3.2	1.3	2.25	1	0	0	0
4	12	188	3	0.7	1.85	1	0	0	0
4	12	189	3.2	0.9	2.05	1	0	0	0
4	12	190	2	1.5	1.75	0	0	0	0
4	12	191	3.4	0.5	1.95	1	0	0	0
4	12	192	1.8	0.6	1.2	0	0	0	0
4	13	193	1.4	1.6	1.5	0	1	0	1
4	13	194	2.8	1.5	2.15	0	1	0	1
4	13	195	1.2	1.7	1.45	0	1	0	1
4	13	196	4	0.5	2.25	1	1	0	1
4	13	197	1	1	1	0	1	0	1
4	13	198	4	1.8	2.9	1	1	0	1
4	13	199	3.4	1.2	2.3	1	1	0	1
4	13	200	1.8	0.8	1.3	1	1	0	1
4	13	201	2.8	1	1.9	1	1	0	1
4	13	202	1.8	2	1.9	0	1	0	1
4	13	203	2	1.3	1.65	0	1	0	1
4	13	204	3.8	1.3	2.55	1	1	0	1
4	13	205	2.6	1.9	2.25	0	1	0	1
4	13	206	2	1	1.5	1	1	0	1
4	13	207	3	0.8	1.9	1	1	0	1
4	13	208	1.6	0.5	1.05	1	1	0	1
4	14	209	1.2	1.1	1.15	0	0	0	0
4	14	210	2.6	1	1.8	1	0	0	0
4	14	211	1.8	0.5	1.15	1	0	0	0
4	14	212	1.4	0.8	1.1	0	0	0	0
4	14	213	3	1.8	2.4	0	0	0	0
4	14	214	1	1.8	1.4	0	0	0	0
4	14	215	2.4	1.4	1.9	1	0	0	0
4	14	216	2.6	1.6	2.1	0	0	0	0
4	14	217	1.8	1.1	1.45	0	0	0	0
4	14	218	4	0.7	2.35	1	0	0	0
4	14	219	2.2	2	2.1	0	0	0	0
4	14	220	2.6	0.7	1.65	1	0	0	0
4	14	221	3.8	2	2.9	0	0	0	0
4	14	222	3.8	1.4	2.6	1	0	0	0
4	14	223	1	1.4	1.2	0	0	0	0
4	14	224	3.8	0.9	2.35	1	0	0	0
4	15	225	3	1	2	1	1	0	1
4	15	226	4	0.8	2.4	1	1	0	1
4	15	227	2	1.1	1.55	0	1	0	1
4	15	228	1.2	1.9	1.55	0	1	0	1
4	15	229	3.4	1.1	2.25	1	1	0	1
4	15	230	1	0.7	0.85	0	1	0	1
4	15	231	3.4	1.3	2.35	0	1	0	1
4	15	232	2	0.8	1.4		1	0	1
4	15	233	2.6	0.8	1.7	0	1	0	1
4	15	234	2	1.6	1.8	0	1	0	1
4	15	235	1.6	1.6	1.6	0	1	0	1
4	15	236	1.6	1.2	1.4	0	1	0	1
4	15	237	2.6	1.4	2	0	1	0	1
4	15	238	2.8	1.9	2.35	1	1	0	1
4	15	239	2.2	1.9	2.05	0	1	0	1
4	15	240	3.8	1.9	2.85	1	1	0	1
4	16	241	1.6	0.7	1.15	0	0	0	0
4	16	242	1.4	2	1.7	0	0	0	0
4	16	243	2.4	0.8	1.6	1	0	0	0
4	16	244	2.6	1.1	1.85	1	0	0	0
4	16	245	2	2	2	0	0	0	0
4	16	246	2.8	0.8	1.8	1	0	0	0
4	16	247	3.2	1.7	2.45	1	0	0	0
4	16	248	3.2	1.4	2.3	1	0	0	0
4	16	249	2.4	1.5	1.95	0	0	0	0
4	16	250	3.6	1.4	2.5	1	0	0	0
4	16	251	1.2	1.3	1.25	0	0	0	0
4	16	252	3.6	0.5	2.05	1	0	0	0
4	16	253	4	1.7	2.85	1	0	0	0
4	16	254	3.8	1.1	2.45	1	0	0	0
4	16	255	2.2	1.2	1.7	0	0	0	0
4	16	256	1.4	1	1.2	0	0	0	0
5	1	1	3.6	0.6	2.1	1	1	1	0
5	1	2	3.8	1.7	2.75	1	1	1	0
5	1	3	1.8	1.7	1.75	0	1	1	0
5	1	4	3	1.4	2.2	1	1	1	0
5	1	5	1.4	1.3	1.35	0	1	1	0
5	1	6	1.6	1.8	1.7	0	1	1	0
5	1	7	3.6	0.9	2.25	1	1	1	0
5	1	8	2.4	1	1.7	1	1	1	0
5	1	9	1.4	1.1	1.25	0	1	1	0
5	1	10	2.8	2	2.4	0	1	1	0
5	1	11	3.4	1.4	2.4	1	1	1	0
5	1	12	2.8	1.2	2	1	1	1	0
5	1	13	2.2	1.6	1.9	0	1	1	0
5	1	14	1.2	0.5	0.85	1	1	1	0
5	1	15	2.8	0.7	1.75	1	1	1	0
5	1	16	2.2	0.7	1.45	1	1	1	0
5	2	17	4	1.2	2.6	1	0	0	0
5	2	18	2.6	1.7	2.15	1	0	0	0
5	2	19	3.2	0.6	1.9	1	0	0	0
5	2	20	1.6	1.1	1.35	1	0	0	0
5	2	21	2.4	1.3	1.85	1	0	0	0
5	2	22	2	0.7	1.35	1	0	0	0
5	2	23	1.6	1.9	1.75	0	0	0	0
5	2	24	3.6	1.8	2.7	1	0	0	0
5	2	25	2.4	2	2.2	0	0	0	0
5	2	26	1.6	1.4	1.5	0	0	0	0
5	2	27	3.2	1.5	2.35	1	0	0	0
5	2	28	3.4	0.6	2	1	0	0	0
5	2	29	1.8	1.2	1.5	0	0	0	0
5	2	30	3.2	1.1	2.15	1	0	0	0
5	2	31	1.2	0.6	0.9	1	0	0	0
5	2	32	4	1.6	2.8	1	0	0	0
5	3	33	1	1.9	1.45	0	1	1	0
5	3	34	3.8	1.2	2.5	1	1	1	0
5	3	35	3.6	1.5	2.55	1	1	1	0
5	3	36	1	1.5	1.25	0	1	1	0
5	3	37	3.2	1.9	2.55	0	1	1	0
5	3	38	2.4	1.8	2.1	0	1	1	0
5	3	39	2.8	0.9	1.85	1	1	1	0
5	3	40	3.6	0.7	2.15	1	1	1	0
5	3	41	3.4	1.8	2.6	1	1	1	0
5	3	42	1.8	1.5	1.65	0	1	1	0
5	3	43	1	1.2	1.1	0	1	1	0
5	3	44	1.6	0.6	1.1	1	1	1	0
5	3	45	2.8	0.6	1.7	1	1	1	0
5	3	46	1.8	0.7	1.25	1	1	1	0
5	3	47	2.2	0.9	1.55	1	1	1	0
5	3	48	2.8	1.4	2.1	1	1	1	0
5	4	49	2.2	0.5	1.35	1	0	0	0
5	4	50	1.4	1.5	1.45	0	0	0	0
5	4	51	3.6	0.8	2.2	1	0	0	0
5	4	52	3.6	1.3	2.45	1	0	0	0
5	4	53	4	1.9	2.95	1	0	0	0
5	4	54	2	1.4	1.7	0	0	0	0
5	4	55	2.4	1.1	1.75	1	0	0	0
5	4	56	1.6	0.8	1.2	1	0	0	0
5	4	57	3.2	1	2.1	1	0	0	0
5	4	58	1.4	1.2	1.3	0	0	0	0
5	4	59	1.4	1.8	1.6	0	0	0	0
5	4	60	3	1.5	2.25	1	0	0	0
5	4	61	2.8	1.8	2.3	1	0	0	0
5	4	62	1.8	1.9	1.85	0	0	0	0
5	4	63	4	1.1	2.55	1	0	0	0
5	4	64	3.2	0.7	1.95	1	0	0	0
5	5	65	2.8	1.3	2.05	1	1	0	1
5	5	66	2.2	0.6	1.4	1	1	0	1
5	5	67	1.2	1.2	1.2	0	1	0	1
5	5	68	2.6	2	2.3	0	1	0	1
5	5	69	2.6	0.6	1.6	1	1	0	1
5	5	70	1.6	1.3	1.45	0	1	0	1
5	5	71	2.6	1.2	1.9	0	1	0	1
5	5	72	1.8	1	1.4	0	1	0	1
5	5	73	2	1.9	1.95	0	1	0	1
5	5	74	4	1.5	2.75	1	1	0	1
5	5	75	3.8	0.8	2.3	1	1	0	1
5	5	76	4	2	3	1	1	0	1
5	5	77	2.2	1.4	1.8	0	1	0	1
5	5	78	3.6	1.2	2.4	1	1	0	1
5	5	79	1.4	0.5	0.95	1	1	0	1
5	5	80	1.2	2	1.6	0	1	0	1
5	6	81	3.8	1.8	2.8	1	0	0	0
5	6	82	3.4	0.7	2.05	1	0	0	0
5	6	83	3.2	1.8	2.5	0	0	0	0
5	6	84	1	1.6	1.3	0	0	0	0
5	6	85	3.4	1	2.2	1	0	0	0
5	6	86	3	1.6	2.3	1	0	0	0
5	6	87	1.8	1.3	1.55	0	0	0	0
5	6	88	1.6	1.7	1.65	0	0	0	0
5	6	89	2.4	1.7	2.05	1	0	0	0
5	6	90	1	1.1	1.05	0	0	0	0
5	6	91	2.4	0.9	1.65	1	0	0	0
5	6	92	2	0.5	1.25	1	0	0	0
5	6	93	2.6	0.5	1.55	1	0	0	0
5	6	94	1.2	0.7	0.95	1	0	0	0
5	6	95	3	1.2	2.1	1	0	0	0
5	6	96	3.8	1.6	2.7	1	0	0	0
5	7	97	1.4	1.9	1.65	0	1	0	1
5	7	98	2.4	0.5	1.45	1	1	0	1
5	7	99	1	0.6	0.8	0	1	0	1
5	7	100	3	2	2.5	1	1	0	1
5	7	101	1.6	0.9	1.25	1	1	0	1
5	7	102	3.6	1.1	2.35	1	1	0	1
5	7	103	2.8	1.6	2.2	1	1	0	1
5	7	104	1.6	1.5	1.55	0	1	0	1
5	7	105	2.2	1.7	1.95	0	1	0	1
5	7	106	2.8	1.1	1.95	1	1	0	1
5	7	107	2.2	1.3	1.75	1	1	0	1
5	7	108	3.2	0.5	1.85	1	1	0	1
5	7	109	3.4	1.7	2.55	1	1	0	1
5	7	110	3.8	0.6	2.2	1	1	0	1
5	7	111	4	1.3	2.65	1	1	0	1
5	7	112	1.8	0.9	1.35	1	1	0	1
5	8	113	3.8	1	2.4	1	0	0	0
5	8	114	3	1.1	2.05	1	0	0	0
5	8	115	3.4	1.6	2.5	1	0	0	0
5	8	116	2.4	0.7	1.55	1	0	0	0
5	8	117	2.8	1.7	2.25	1	0	0	0
5	8	118	1	1.7	1.35	0	0	0	0
5	8	119	1.8	1.6	1.7	0	0	0	0
5	8	120	2.4	1.2	1.8	1	0	0	0
5	8	121	2	1.7	1.85	1	0	0	0
5	8	122	2.6	1.5	2.05	1	0	0	0
5	8	123	1.2	1.5	1.35	0	0	0	0
5	8	124	1.4	0.7	1.05	1	0	0	0
5	8	125	3.4	2	2.7	1	0	0	0
5	8	126	2.8	0.5	1.65	1	0	0	0
5	8	127	4	0.6	2.3	1	0	0	0
5	8	128	1	0.9	0.95	0	0	0	0
5	9	129	1	2	1.5	0	1	1	0
5	9	130	3.4	1.5	2.45	1	1	1	0
5	9	131	2.2	1.8	2	0	1	1	0
5	9	132	1.2	1.6	1.4	0	1	1	0
5	9	133	3.8	0.5	2.15	1	1	1	0
5	9	134	3.6	2	2.8	1	1	1	0
5	9	135	1.4	0.6	1	1	1	1	0
5	9	136	3.4	0.9	2.15	1	1	1	0
5	9	137	3.2	0.8	2	1	1	1	0
5	9	138	2.4	1.6	2	1	1	1	0
5	9	139	3.2	1.2	2.2	1	1	1	0
5	9	140	2.2	0.8	1.5	1	1	1	0
5	9	141	3	1.7	2.35	1	1	1	0
5	9	142	1.2	1	1.1	0	1	1	0
5	9	143	2.6	1.3	1.95	1	1	1	0
5	9	144	2	1.2	1.6	0	1	1	0
5	10	145	4	0.9	2.45	1	0	0	0
5	10	146	3.2	2	2.6	1	0	0	0
5	10	147	3	1.3	2.15	1	0	0	0
5	10	148	1	0.5	0.75	1	0	0	0
5	10	149	3	0.9	1.95	1	0	0	0
5	10	150	1.4	1.4	1.4	0	0	0	0
5	10	151	2.4	1.9	2.15	0	0	0	0
5	10	152	1.2	0.9	1.05	0	0	0	0
5	10	153	4	1.4	2.7	1	0	0	0
5	10	154	3.4	1.9	2.65	0	0	0	0
5	10	155	3	0.6	1.8	1	0	0	0
5	10	156	2.2	1.5	1.85	0	0	0	0
5	10	157	2.2	1.1	1.65	1	0	0	0
5	10	158	2.4	0.6	1.5	1	0	0	0
5	10	159	1.6	2	1.8	0	0	0	0
5	10	160	3.8	0.7	2.25	1	0	0	0
5	11	161	3.6	1	2.3	1	1	1	0
5	11	162	2.6	1.8	2.2	0	1	1	0
5	11	163	1.2	0.8	1	0	1	1	0
5	11	164	1.8	1.4	1.6	0	1	1	0
5	11	165	2.2	1	1.6	1	1	1	0
5	11	166	2	0.6	1.3	1	1	1	0
5	11	167	3	0.5	1.75	1	1	1	0
5	11	168	1.2	1.4	1.3	0	1	1	0
5	11	169	2.6	0.9	1.75	1	1	1	0
5	11	170	3.6	1.6	2.6	1	1	1	0
5	11	171	1.4	0.9	1.15	0	1	1	0
5	11	172	3.6	1.7	2.65	1	1	1	0
5	11	173	1.4	1.7	1.55	0	1	1	0
5	11	174	3.4	0.8	2.1	1	1	1	0
5	11	175	2	1.8	1.9	0	1	1	0
5	11	176	3.2	1.6	2.4	0	1	1	0
5	12	177	3.6	1.9	2.75	1	0	0	0
5	12	178	1.2	1.8	1.5	0	0	0	0
5	12	179	1	1.3	1.15	0	0	0	0
5	12	180	4	1	2.5	1	0	0	0
5	12	181	2	0.9	1.45	1	0	0	0
5	12	182	1.8	1.8	1.8	0	0	0	0
5	12	183	3.8	1.5	2.65	1	0	0	0
5	12	184	3	1.9	2.45	1	0	0	0
5	12	185	1	0.8	0.9	0	0	0	0
5	12	186	1.6	1	1.3	1	0	0	0
5	12	187	3.2	1.3	2.25	1	0	0	0
5	12	188	3	0.7	1.85	1	0	0	0
5	12	189	3.2	0.9	2.05	1	0	0	0
5	12	190	2	1.5	1.75	0	0	0	0
5	12	191	3.4	0.5	1.95	1	0	0	0
5	12	192	1.8	0.6	1.2	1	0	0	0
5	13	193	1.4	1.6	1.5	0	1	0	1
5	13	194	2.8	1.5	2.15	1	1	0	1
5	13	195	1.2	1.7	1.45	0	1	0	1
5	13	196	4	0.5	2.25	1	1	0	1
5	13	197	1	1	1	0	1	0	1
5	13	198	4	1.8	2.9	1	1	0	1
5	13	199	3.4	1.2	2.3	1	1	0	1
5	13	200	1.8	0.8	1.3	1	1	0	1
5	13	201	2.8	1	1.9	1	1	0	1
5	13	202	1.8	2	1.9	0	1	0	1
5	13	203	2	1.3	1.65	1	1	0	1
5	13	204	3.8	1.3	2.55	1	1	0	1
5	13	205	2.6	1.9	2.25	1	1	0	1
5	13	206	2	1	1.5	1	1	0	1
5	13	207	3	0.8	1.9	1	1	0	1
5	13	208	1.6	0.5	1.05	1	1	0	1
5	14	209	1.2	1.1	1.15	0	0	0	0
5	14	210	2.6	1	1.8	1	0	0	0
5	14	211	1.8	0.5	1.15	1	0	0	0
5	14	212	1.4	0.8	1.1	1	0	0	0
5	14	213	3	1.8	2.4	1	0	0	0
5	14	214	1	1.8	1.4	0	0	0	0
5	14	215	2.4	1.4	1.9	1	0	0	0
5	14	216	2.6	1.6	2.1	1	0	0	0
5	14	217	1.8	1.1	1.45	1	0	0	0
5	14	218	4	0.7	2.35	1	0	0	0
5	14	219	2.2	2	2.1	0	0	0	0
5	14	220	2.6	0.7	1.65	1	0	0	0
5	14	221	3.8	2	2.9	1	0	0	0
5	14	222	3.8	1.4	2.6	1	0	0	0
5	14	223	1	1.4	1.2	0	0	0	0
5	14	224	3.8	0.9	2.35	1	0	0	0
5	15	225	3	1	2	1	1	0	1
5	15	226	4	0.8	2.4	1	1	0	1
5	15	227	2	1.1	1.55	1	1	0	1
5	15	228	1.2	1.9	1.55	0	1	0	1
5	15	229	3.4	1.1	2.25	1	1	0	1
5	15	230	1	0.7	0.85	0	1	0	1
5	15	231	3.4	1.3	2.35	1	1	0	1
5	15	232	2	0.8	1.4	1	1	0	1
5	15	233	2.6	0.8	1.7	1	1	0	1
5	15	234	2	1.6	1.8	0	1	0	1
5	15	235	1.6	1.6	1.6	0	1	0	1
5	15	236	1.6	1.2	1.4	0	1	0	1
5	15	237	2.6	1.4	2	1	1	0	1
5	15	238	2.8	1.9	2.35	0	1	0	1
5	15	239	2.2	1.9	2.05	0	1	0	1
5	15	240	3.8	1.9	2.85	1	1	0	1
5	16	241	1.6	0.7	1.15	1	0	0	0
5	16	242	1.4	2	1.7	0	0	0	0
5	16	243	2.4	0.8	1.6	1	0	0	0
5	16	244	2.6	1.1	1.85	1	0	0	0
5	16	245	2	2	2	0	0	0	0
5	16	246	2.8	0.8	1.8	1	0	0	0
5	16	247	3.2	1.7	2.45	1	0	0	0
5	16	248	3.2	1.4	2.3	1	0	0	0
5	16	249	2.4	1.5	1.95	0	0	0	0
5	16	250	3.6	1.4	2.5	1	0	0	0
5	16	251	1.2	1.3	1.25	0	0	0	0
5	16	252	3.6	0.5	2.05	1	0	0	0
5	16	253	4	1.7	2.85	1	0	0	0
5	16	254	3.8	1.1	2.45	1	0	0	0
5	16	255	2.2	1.2	1.7	1	0	0	0
5	16	256	1.4	1	1.2	0	0	0	0
6	1	1	3.6	0.6	2.1		1	1	0
6	1	2	3.8	1.7	2.75	1	1	1	0
6	1	3	1.8	1.7	1.75	0	1	1	0
6	1	4	3	1.4	2.2	1	1	1	0
6	1	5	1.4	1.3	1.35	0	1	1	0
6	1	6	1.6	1.8	1.7	0	1	1	0
6	1	7	3.6	0.9	2.25	1	1	1	0
6	1	8	2.4	1	1.7	1	1	1	0
6	1	9	1.4	1.1	1.25	1	1	1	0
6	1	10	2.8	2	2.4	0	1	1	0
6	1	11	3.4	1.4	2.4	1	1	1	0
6	1	12	2.8	1.2	2	0	1	1	0
6	1	13	2.2	1.6	1.9	1	1	1	0
6	1	14	1.2	0.5	0.85	1	1	1	0
6	1	15	2.8	0.7	1.75	1	1	1	0
6	1	16	2.2	0.7	1.45	1	1	1	0
6	2	17	4	1.2	2.6		0	0	0
6	2	18	2.6	1.7	2.15	0	0	0	0
6	2	19	3.2	0.6	1.9	1	0	0	0
6	2	20	1.6	1.1	1.35	1	0	0	0
6	2	21	2.4	1.3	1.85	1	0	0	0
6	2	22	2	0.7	1.35	1	0	0	0
6	2	23	1.6	1.9	1.75	0	0	0	0
6	2	24	3.6	1.8	2.7	1	0	0	0
6	2	25	2.4	2	2.2	0	0	0	0
6	2	26	1.6	1.4	1.5	0	0	0	0
6	2	27	3.2	1.5	2.35	1	0	0	0
6	2	28	3.4	0.6	2	1	0	0	0
6	2	29	1.8	1.2	1.5	1	0	0	0
6	2	30	3.2	1.1	2.15	1	0	0	0
6	2	31	1.2	0.6	0.9	1	0	0	0
6	2	32	4	1.6	2.8	1	0	0	0
6	3	33	1	1.9	1.45	0	1	1	0
6	3	34	3.8	1.2	2.5	1	1	1	0
6	3	35	3.6	1.5	2.55	1	1	1	0
6	3	36	1	1.5	1.25	0	1	1	0
6	3	37	3.2	1.9	2.55	1	1	1	0
6	3	38	2.4	1.8	2.1	0	1	1	0
6	3	39	2.8	0.9	1.85	1	1	1	0
6	3	40	3.6	0.7	2.15	1	1	1	0
6	3	41	3.4	1.8	2.6	0	1	1	0
6	3	42	1.8	1.5	1.65	0	1	1	0
6	3	43	1	1.2	1.1	0	1	1	0
6	3	44	1.6	0.6	1.1	1	1	1	0
6	3	45	2.8	0.6	1.7	1	1	1	0
6	3	46	1.8	0.7	1.25	1	1	1	0
6	3	47	2.2	0.9	1.55	1	1	1	0
6	3	48	2.8	1.4	2.1	0	1	1	0
6	4	49	2.2	0.5	1.35	1	0	0	0
6	4	50	1.4	1.5	1.45	0	0	0	0
6	4	51	3.6	0.8	2.2	1	0	0	0
6	4	52	3.6	1.3	2.45	1	0	0	0
6	4	53	4	1.9	2.95	1	0	0	0
6	4	54	2	1.4	1.7	0	0	0	0
6	4	55	2.4	1.1	1.75	1	0	0	0
6	4	56	1.6	0.8	1.2	1	0	0	0
6	4	57	3.2	1	2.1	1	0	0	0
6	4	58	1.4	1.2	1.3	0	0	0	0
6	4	59	1.4	1.8	1.6	0	0	0	0
6	4	60	3	1.5	2.25	1	0	0	0
6	4	61	2.8	1.8	2.3	0	0	0	0
6	4	62	1.8	1.9	1.85	0	0	0	0
6	4	63	4	1.1	2.55	1	0	0	0
6	4	64	3.2	0.7	1.95	1	0	0	0
6	5	65	2.8	1.3	2.05	0	1	0	1
6	5	66	2.2	0.6	1.4	1	1	0	1
6	5	67	1.2	1.2	1.2	0	1	0	1
6	5	68	2.6	2	2.3	0	1	0	1
6	5	69	2.6	0.6	1.6	1	1	0	1
6	5	70	1.6	1.3	1.45	0	1	0	1
6	5	71	2.6	1.2	1.9	1	1	0	1
6	5	72	1.8	1	1.4	0	1	0	1
6	5	73	2	1.9	1.95	0	1	0	1
6	5	74	4	1.5	2.75	1	1	0	1
6	5	75	3.8	0.8	2.3	1	1	0	1
6	5	76	4	2	3	0	1	0	1
6	5	77	2.2	1.4	1.8	0	1	0	1
6	5	78	3.6	1.2	2.4	1	1	0	1
6	5	79	1.4	0.5	0.95	1	1	0	1
6	5	80	1.2	2	1.6		1	0	1
6	6	81	3.8	1.8	2.8	0	0	0	0
6	6	82	3.4	0.7	2.05	1	0	0	0
6	6	83	3.2	1.8	2.5	0	0	0	0
6	6	84	1	1.6	1.3	0	0	0	0
6	6	85	3.4	1	2.2	1	0	0	0
6	6	86	3	1.6	2.3	0	0	0	0
6	6	87	1.8	1.3	1.55	0	0	0	0
6	6	88	1.6	1.7	1.65	0	0	0	0
6	6	89	2.4	1.7	2.05	0	0	0	0
6	6	90	1	1.1	1.05	0	0	0	0
6	6	91	2.4	0.9	1.65	1	0	0	0
6	6	92	2	0.5	1.25	1	0	0	0
6	6	93	2.6	0.5	1.55	1	0	0	0
6	6	94	1.2	0.7	0.95	0	0	0	0
6	6	95	3	1.2	2.1	1	0	0	0
6	6	96	3.8	1.6	2.7	1	0	0	0
6	7	97	1.4	1.9	1.65	0	1	0	1
6	7	98	2.4	0.5	1.45	1	1	0	1
6	7	99	1	0.6	0.8	0	1	0	1
6	7	100	3	2	2.5	0	1	0	1
6	7	101	1.6	0.9	1.25	0	1	0	1
6	7	102	3.6	1.1	2.35	1	1	0	1
6	7	103	2.8	1.6	2.2	0	1	0	1
6	7	104	1.6	1.5	1.55	0	1	0	1
6	7	105	2.2	1.7	1.95	0	1	0	1
6	7	106	2.8	1.1	1.95	0	1	0	1
6	7	107	2.2	1.3	1.75	0	1	0	1
6	7	108	3.2	0.5	1.85	1	1	0	1
6	7	109	3.4	1.7	2.55	0	1	0	1
6	7	110	3.8	0.6	2.2	1	1	0	1
6	7	111	4	1.3	2.65	1	1	0	1
6	7	112	1.8	0.9	1.35	0	1	0	1
6	8	113	3.8	1	2.4		0	0	0
6	8	114	3	1.1	2.05	1	0	0	0
6	8	115	3.4	1.6	2.5	1	0	0	0
6	8	116	2.4	0.7	1.55	1	0	0	0
6	8	117	2.8	1.7	2.25	0	0	0	0
6	8	118	1	1.7	1.35	0	0	0	0
6	8	119	1.8	1.6	1.7	0	0	0	0
6	8	120	2.4	1.2	1.8	0	0	0	0
6	8	121	2	1.7	1.85	0	0	0	0
6	8	122	2.6	1.5	2.05	0	0	0	0
6	8	123	1.2	1.5	1.35	0	0	0	0
6	8	124	1.4	0.7	1.05	0	0	0	0
6	8	125	3.4	2	2.7	0	0	0	0
6	8	126	2.8	0.5	1.65	1	0	0	0
6	8	127	4	0.6	2.3	1	0	0	0
6	8	128	1	0.9	0.95	0	0	0	0
6	9	129	1	2	1.5	0	1	1	0
6	9	130	3.4	1.5	2.45	1	1	1	0
6	9	131	2.2	1.8	2	0	1	1	0
6	9	132	1.2	1.6	1.4	0	1	1	0
6	9	133	3.8	0.5	2.15	1	1	1	0
6	9	134	3.6	2	2.8	0	1	1	0
6	9	135	1.4	0.6	1	0	1	1	0
6	9	136	3.4	0.9	2.15	1	1	1	0
6	9	137	3.2	0.8	2	1	1	1	0
6	9	138	2.4	1.6	2	0	1	1	0
6	9	139	3.2	1.2	2.2	0	1	1	0
6	9	140	2.2	0.8	1.5	0	1	1	0
6	9	141	3	1.7	2.35	0	1	1	0
6	9	142	1.2	1	1.1	0	1	1	0
6	9	143	2.6	1.3	1.95	0	1	1	0
6	9	144	2	1.2	1.6	0	1	1	0
6	10	145	4	0.9	2.45	1	0	0	0
6	10	146	3.2	2	2.6	0	0	0	0
6	10	147	3	1.3	2.15	1	0	0	0
6	10	148	1	0.5	0.75	0	0	0	0
6	10	149	3	0.9	1.95	0	0	0	0
6	10	150	1.4	1.4	1.4	0	0	0	0
6	10	151	2.4	1.9	2.15	0	0	0	0
6	10	152	1.2	0.9	1.05	0	0	0	0
6	10	153	4	1.4	2.7	1	0	0	0
6	10	154	3.4	1.9	2.65	0	0	0	0
6	10	155	3	0.6	1.8	1	0	0	0
6	10	156	2.2	1.5	1.85	0	0	0	0
6	10	157	2.2	1.1	1.65	0	0	0	0
6	10	158	2.4	0.6	1.5	1	0	0	0
6	10	159	1.6	2	1.8	0	0	0	0
6	10	160	3.8	0.7	2.25	1	0	0	0
6	11	161	3.6	1	2.3	1	1	1	0
6	11	162	2.6	1.8	2.2	0	1	1	0
6	11	163	1.2	0.8	1	0	1	1	0
6	11	164	1.8	1.4	1.6	0	1	1	0
6	11	165	2.2	1	1.6	0	1	1	0
6	11	166	2	0.6	1.3	0	1	1	0
6	11	167	3	0.5	1.75	1	1	1	0
6	11	168	1.2	1.4	1.3	0	1	1	0
6	11	169	2.6	0.9	1.75	0	1	1	0
6	11	170	3.6	1.6	2.6	1	1	1	0
6	11	171	1.4	0.9	1.15	0	1	1	0
6	11	172	3.6	1.7	2.65	0	1	1	0
6	11	173	1.4	1.7	1.55	0	1	1	0
6	11	174	3.4	0.8	2.1	1	1	1	0
6	11	175	2	1.8	1.9	0	1	1	0
6	11	176	3.2	1.6	2.4	0	1	1	0
6	12	177	3.6	1.9	2.75	0	0	0	0
6	12	178	1.2	1.8	1.5	0	0	0	0
6	12	179	1	1.3	1.15	0	0	0	0
6	12	180	4	1	2.5	1	0	0	0
6	12	181	2	0.9	1.45	0	0	0	0
6	12	182	1.8	1.8	1.8	0	0	0	0
6	12	183	3.8	1.5	2.65	1	0	0	0
6	12	184	3	1.9	2.45	0	0	0	0
6	12	185	1	0.8	0.9	0	0	0	0
6	12	186	1.6	1	1.3	0	0	0	0
6	12	187	3.2	1.3	2.25	1	0	0	0
6	12	188	3	0.7	1.85	1	0	0	0
6	12	189	3.2	0.9	2.05	1	0	0	0
6	12	190	2	1.5	1.75	0	0	0	0
6	12	191	3.4	0.5	1.95	1	0	0	0
6	12	192	1.8	0.6	1.2	0	0	0	0
6	13	193	1.4	1.6	1.5	0	1	0	1
6	13	194	2.8	1.5	2.15	0	1	0	1
6	13	195	1.2	1.7	1.45	0	1	0	1
6	13	196	4	0.5	2.25	1	1	0	1
6	13	197	1	1	1	0	1	0	1
6	13	198	4	1.8	2.9	0	1	0	1
6	13	199	3.4	1.2	2.3	1	1	0	1
6	13	200	1.8	0.8	1.3	0	1	0	1
6	13	201	2.8	1	1.9	0	1	0	1
6	13	202	1.8	2	1.9	0	1	0	1
6	13	203	2	1.3	1.65	0	1	0	1
6	13	204	3.8	1.3	2.55	1	1	0	1
6	13	205	2.6	1.9	2.25	0	1	0	1
6	13	206	2	1	1.5	0	1	0	1
6	13	207	3	0.8	1.9	1	1	0	1
6	13	208	1.6	0.5	1.05	0	1	0	1
6	14	209	1.2	1.1	1.15	0	0	0	0
6	14	210	2.6	1	1.8	0	0	0	0
6	14	211	1.8	0.5	1.15	0	0	0	0
6	14	212	1.4	0.8	1.1	0	0	0	0
6	14	213	3	1.8	2.4	0	0	0	0
6	14	214	1	1.8	1.4	0	0	0	0
6	14	215	2.4	1.4	1.9	0	0	0	0
6	14	216	2.6	1.6	2.1	0	0	0	0
6	14	217	1.8	1.1	1.45	0	0	0	0
6	14	218	4	0.7	2.35	1	0	0	0
6	14	219	2.2	2	2.1	0	0	0	0
6	14	220	2.6	0.7	1.65	0	0	0	0
6	14	221	3.8	2	2.9	0	0	0	0
6	14	222	3.8	1.4	2.6	1	0	0	0
6	14	223	1	1.4	1.2	0	0	0	0
6	14	224	3.8	0.9	2.35	1	0	0	0
6	15	225	3	1	2	0	1	0	1
6	15	226	4	0.8	2.4	1	1	0	1
6	15	227	2	1.1	1.55	0	1	0	1
6	15	228	1.2	1.9	1.55	0	1	0	1
6	15	229	3.4	1.1	2.25	1	1	0	1
6	15	230	1	0.7	0.85	0	1	0	1
6	15	231	3.4	1.3	2.35	0	1	0	1
6	15	232	2	0.8	1.4	0	1	0	1
6	15	233	2.6	0.8	1.7	0	1	0	1
6	15	234	2	1.6	1.8	0	1	0	1
6	15	235	1.6	1.6	1.6	0	1	0	1
6	15	236	1.6	1.2	1.4	0	1	0	1
6	15	237	2.6	1.4	2	0	1	0	1
6	15	238	2.8	1.9	2.35	0	1	0	1
6	15	239	2.2	1.9	2.05	0	1	0	1
6	15	240	3.8	1.9	2.85	0	1	0	1
6	16	241	1.6	0.7	1.15	0	0	0	0
6	16	242	1.4	2	1.7	0	0	0	0
6	16	243	2.4	0.8	1.6	0	0	0	0
6	16	244	2.6	1.1	1.85	0	0	0	0
6	16	245	2	2	2	0	0	0	0
6	16	246	2.8	0.8	1.8	0	0	0	0
6	16	247	3.2	1.7	2.45	0	0	0	0
6	16	248	3.2	1.4	2.3	0	0	0	0
6	16	249	2.4	1.5	1.95	0	0	0	0
6	16	250	3.6	1.4	2.5	0	0	0	0
6	16	251	1.2	1.3	1.25	0	0	0	0
6	16	252	3.6	0.5	2.05	1	0	0	0
6	16	253	4	1.7	2.85	0	0	0	0
6	16	254	3.8	1.1	2.45	0	0	0	0
6	16	255	2.2	1.2	1.7	0	0	0	0
6	16	256	1.4	1	1.2	0	0	0	0
7	1	1	3.6	0.6	2.1	1	1	1	0
7	1	2	3.8	1.7	2.75	1	1	1	0
7	1	3	1.8	1.7	1.75	0	1	1	0
7	1	4	3	1.4	2.2	1	1	1	0
7	1	5	1.4	1.3	1.35	0	1	1	0
7	1	6	1.6	1.8	1.7	0	1	1	0
7	1	7	3.6	0.9	2.25	1	1	1	0
7	1	8	2.4	1	1.7	1	1	1	0
7	1	9	1.4	1.1	1.25	1	1	1	0
7	1	10	2.8	2	2.4	0	1	1	0
7	1	11	3.4	1.4	2.4	1	1	1	0
7	1	12	2.8	1.2	2	1	1	1	0
7	1	13	2.2	1.6	1.9	0	1	1	0
7	1	14	1.2	0.5	0.85	0	1	1	0
7	1	15	2.8	0.7	1.75	1	1	1	0
7	1	16	2.2	0.7	1.45	1	1	1	0
7	2	17	4	1.2	2.6	1	0	0	0
7	2	18	2.6	1.7	2.15	1	0	0	0
7	2	19	3.2	0.6	1.9	1	0	0	0
7	2	20	1.6	1.1	1.35	0	0	0	0
7	2	21	2.4	1.3	1.85	1	0	0	0
7	2	22	2	0.7	1.35	1	0	0	0
7	2	23	1.6	1.9	1.75	0	0	0	0
7	2	24	3.6	1.8	2.7	1	0	0	0
7	2	25	2.4	2	2.2	1	0	0	0
7	2	26	1.6	1.4	1.5	1	0	0	0
7	2	27	3.2	1.5	2.35	1	0	0	0
7	2	28	3.4	0.6	2	1	0	0	0
7	2	29	1.8	1.2	1.5	1	0	0	0
7	2	30	3.2	1.1	2.15	1	0	0	0
7	2	31	1.2	0.6	0.9	0	0	0	0
7	2	32	4	1.6	2.8	1	0	0	0
7	3	33	1	1.9	1.45	1	1	1	0
7	3	34	3.8	1.2	2.5	1	1	1	0
7	3	35	3.6	1.5	2.55	1	1	1	0
7	3	36	1	1.5	1.25	0	1	1	0
7	3	37	3.2	1.9	2.55	1	1	1	0
7	3	38	2.4	1.8	2.1	1	1	1	0
7	3	39	2.8	0.9	1.85	0	1	1	0
7	3	40	3.6	0.7	2.15	0	1	1	0
7	3	41	3.4	1.8	2.6	1	1	1	0
7	3	42	1.8	1.5	1.65	0	1	1	0
7	3	43	1	1.2	1.1	0	1	1	0
7	3	44	1.6	0.6	1.1	1	1	1	0
7	3	45	2.8	0.6	1.7	1	1	1	0
7	3	46	1.8	0.7	1.25	0	1	1	0
7	3	47	2.2	0.9	1.55	0	1	1	0
7	3	48	2.8	1.4	2.1	1	1	1	0
7	4	49	2.2	0.5	1.35	1	0	0	0
7	4	50	1.4	1.5	1.45	0	0	0	0
7	4	51	3.6	0.8	2.2	1	0	0	0
7	4	52	3.6	1.3	2.45	1	0	0	0
7	4	53	4	1.9	2.95	1	0	0	0
7	4	54	2	1.4	1.7	0	0	0	0
7	4	55	2.4	1.1	1.75	1	0	0	0
7	4	56	1.6	0.8	1.2	0	0	0	0
7	4	57	3.2	1	2.1	1	0	0	0
7	4	58	1.4	1.2	1.3	0	0	0	0
7	4	59	1.4	1.8	1.6	1	0	0	0
7	4	60	3	1.5	2.25	1	0	0	0
7	4	61	2.8	1.8	2.3	0	0	0	0
7	4	62	1.8	1.9	1.85	0	0	0	0
7	4	63	4	1.1	2.55	1	0	0	0
7	4	64	3.2	0.7	1.95	1	0	0	0
7	5	65	2.8	1.3	2.05	1	1	0	1
7	5	66	2.2	0.6	1.4	1	1	0	1
7	5	67	1.2	1.2	1.2	1	1	0	1
7	5	68	2.6	2	2.3	1	1	0	1
7	5	69	2.6	0.6	1.6	1	1	0	1
7	5	70	1.6	1.3	1.45	0	1	0	1
7	5	71	2.6	1.2	1.9	1	1	0	1
7	5	72	1.8	1	1.4	0	1	0	1
7	5	73	2	1.9	1.95	1	1	0	1
7	5	74	4	1.5	2.75	1	1	0	1
7	5	75	3.8	0.8	2.3	1	1	0	1
7	5	76	4	2	3	1	1	0	1
7	5	77	2.2	1.4	1.8	0	1	0	1
7	5	78	3.6	1.2	2.4	1	1	0	1
7	5	79	1.4	0.5	0.95	0	1	0	1
7	5	80	1.2	2	1.6	0	1	0	1
7	6	81	3.8	1.8	2.8	1	0	0	0
7	6	82	3.4	0.7	2.05	1	0	0	0
7	6	83	3.2	1.8	2.5	1	0	0	0
7	6	84	1	1.6	1.3	0	0	0	0
7	6	85	3.4	1	2.2	1	0	0	0
7	6	86	3	1.6	2.3	1	0	0	0
7	6	87	1.8	1.3	1.55	0	0	0	0
7	6	88	1.6	1.7	1.65	0	0	0	0
7	6	89	2.4	1.7	2.05	0	0	0	0
7	6	90	1	1.1	1.05	0	0	0	0
7	6	91	2.4	0.9	1.65	0	0	0	0
7	6	92	2	0.5	1.25	1	0	0	0
7	6	93	2.6	0.5	1.55	1	0	0	0
7	6	94	1.2	0.7	0.95	0	0	0	0
7	6	95	3	1.2	2.1	1	0	0	0
7	6	96	3.8	1.6	2.7	1	0	0	0
7	7	97	1.4	1.9	1.65	0	1	0	1
7	7	98	2.4	0.5	1.45	1	1	0	1
7	7	99	1	0.6	0.8	0	1	0	1
7	7	100	3	2	2.5	1	1	0	1
7	7	101	1.6	0.9	1.25	0	1	0	1
7	7	102	3.6	1.1	2.35	1	1	0	1
7	7	103	2.8	1.6	2.2	0	1	0	1
7	7	104	1.6	1.5	1.55	0	1	0	1
7	7	105	2.2	1.7	1.95	0	1	0	1
7	7	106	2.8	1.1	1.95	1	1	0	1
7	7	107	2.2	1.3	1.75	0	1	0	1
7	7	108	3.2	0.5	1.85	1	1	0	1
7	7	109	3.4	1.7	2.55	1	1	0	1
7	7	110	3.8	0.6	2.2	1	1	0	1
7	7	111	4	1.3	2.65	1	1	0	1
7	7	112	1.8	0.9	1.35	1	1	0	1
7	8	113	3.8	1	2.4	1	0	0	0
7	8	114	3	1.1	2.05	1	0	0	0
7	8	115	3.4	1.6	2.5	1	0	0	0
7	8	116	2.4	0.7	1.55	1	0	0	0
7	8	117	2.8	1.7	2.25	0	0	0	0
7	8	118	1	1.7	1.35	0	0	0	0
7	8	119	1.8	1.6	1.7	0	0	0	0
7	8	120	2.4	1.2	1.8	0	0	0	0
7	8	121	2	1.7	1.85	0	0	0	0
7	8	122	2.6	1.5	2.05	0	0	0	0
7	8	123	1.2	1.5	1.35	0	0	0	0
7	8	124	1.4	0.7	1.05	0	0	0	0
7	8	125	3.4	2	2.7	1	0	0	0
7	8	126	2.8	0.5	1.65	1	0	0	0
7	8	127	4	0.6	2.3	1	0	0	0
7	8	128	1	0.9	0.95	0	0	0	0
7	9	129	1	2	1.5	1	1	1	0
7	9	130	3.4	1.5	2.45	1	1	1	0
7	9	131	2.2	1.8	2	0	1	1	0
7	9	132	1.2	1.6	1.4	0	1	1	0
7	9	133	3.8	0.5	2.15	1	1	1	0
7	9	134	3.6	2	2.8	1	1	1	0
7	9	135	1.4	0.6	1	0	1	1	0
7	9	136	3.4	0.9	2.15	1	1	1	0
7	9	137	3.2	0.8	2	1	1	1	0
7	9	138	2.4	1.6	2	0	1	1	0
7	9	139	3.2	1.2	2.2	1	1	1	0
7	9	140	2.2	0.8	1.5	0	1	1	0
7	9	141	3	1.7	2.35	1	1	1	0
7	9	142	1.2	1	1.1	0	1	1	0
7	9	143	2.6	1.3	1.95	0	1	1	0
7	9	144	2	1.2	1.6	0	1	1	0
7	10	145	4	0.9	2.45	1	0	0	0
7	10	146	3.2	2	2.6	1	0	0	0
7	10	147	3	1.3	2.15	1	0	0	0
7	10	148	1	0.5	0.75	0	0	0	0
7	10	149	3	0.9	1.95	1	0	0	0
7	10	150	1.4	1.4	1.4	0	0	0	0
7	10	151	2.4	1.9	2.15	1	0	0	0
7	10	152	1.2	0.9	1.05	0	0	0	0
7	10	153	4	1.4	2.7	1	0	0	0
7	10	154	3.4	1.9	2.65	1	0	0	0
7	10	155	3	0.6	1.8	1	0	0	0
7	10	156	2.2	1.5	1.85	1	0	0	0
7	10	157	2.2	1.1	1.65	0	0	0	0
7	10	158	2.4	0.6	1.5	1	0	0	0
7	10	159	1.6	2	1.8	0	0	0	0
7	10	160	3.8	0.7	2.25	1	0	0	0
7	11	161	3.6	1	2.3	1	1	1	0
7	11	162	2.6	1.8	2.2	0	1	1	0
7	11	163	1.2	0.8	1	0	1	1	0
7	11	164	1.8	1.4	1.6	0	1	1	0
7	11	165	2.2	1	1.6	0	1	1	0
7	11	166	2	0.6	1.3	0	1	1	0
7	11	167	3	0.5	1.75	1	1	1	0
7	11	168	1.2	1.4	1.3	0	1	1	0
7	11	169	2.6	0.9	1.75	1	1	1	0
7	11	170	3.6	1.6	2.6	1	1	1	0
7	11	171	1.4	0.9	1.15	0	1	1	0
7	11	172	3.6	1.7	2.65	1	1	1	0
7	11	173	1.4	1.7	1.55	0	1	1	0
7	11	174	3.4	0.8	2.1	1	1	1	0
7	11	175	2	1.8	1.9	0	1	1	0
7	11	176	3.2	1.6	2.4	1	1	1	0
7	12	177	3.6	1.9	2.75	1	0	0	0
7	12	178	1.2	1.8	1.5	0	0	0	0
7	12	179	1	1.3	1.15	0	0	0	0
7	12	180	4	1	2.5	1	0	0	0
7	12	181	2	0.9	1.45	0	0	0	0
7	12	182	1.8	1.8	1.8	0	0	0	0
7	12	183	3.8	1.5	2.65	1	0	0	0
7	12	184	3	1.9	2.45	1	0	0	0
7	12	185	1	0.8	0.9	0	0	0	0
7	12	186	1.6	1	1.3	0	0	0	0
7	12	187	3.2	1.3	2.25	1	0	0	0
7	12	188	3	0.7	1.85	1	0	0	0
7	12	189	3.2	0.9	2.05	1	0	0	0
7	12	190	2	1.5	1.75	0	0	0	0
7	12	191	3.4	0.5	1.95	1	0	0	0
7	12	192	1.8	0.6	1.2	0	0	0	0
7	13	193	1.4	1.6	1.5	1	1	0	1
7	13	194	2.8	1.5	2.15	1	1	0	1
7	13	195	1.2	1.7	1.45	0	1	0	1
7	13	196	4	0.5	2.25	1	1	0	1
7	13	197	1	1	1	0	1	0	1
7	13	198	4	1.8	2.9	1	1	0	1
7	13	199	3.4	1.2	2.3	1	1	0	1
7	13	200	1.8	0.8	1.3	0	1	0	1
7	13	201	2.8	1	1.9	0	1	0	1
7	13	202	1.8	2	1.9	0	1	0	1
7	13	203	2	1.3	1.65	0	1	0	1
7	13	204	3.8	1.3	2.55	1	1	0	1
7	13	205	2.6	1.9	2.25	0	1	0	1
7	13	206	2	1	1.5	0	1	0	1
7	13	207	3	0.8	1.9	1	1	0	1
7	13	208	1.6	0.5	1.05	0	1	0	1
7	14	209	1.2	1.1	1.15	1	0	0	0
7	14	210	2.6	1	1.8	1	0	0	0
7	14	211	1.8	0.5	1.15	0	0	0	0
7	14	212	1.4	0.8	1.1	0	0	0	0
7	14	213	3	1.8	2.4	1	0	0	0
7	14	214	1	1.8	1.4	0	0	0	0
7	14	215	2.4	1.4	1.9	1	0	0	0
7	14	216	2.6	1.6	2.1	1	0	0	0
7	14	217	1.8	1.1	1.45	0	0	0	0
7	14	218	4	0.7	2.35	1	0	0	0
7	14	219	2.2	2	2.1	1	0	0	0
7	14	220	2.6	0.7	1.65	1	0	0	0
7	14	221	3.8	2	2.9	1	0	0	0
7	14	222	3.8	1.4	2.6	1	0	0	0
7	14	223	1	1.4	1.2	0	0	0	0
7	14	224	3.8	0.9	2.35	1	0	0	0
7	15	225	3	1	2	1	1	0	1
7	15	226	4	0.8	2.4	1	1	0	1
7	15	227	2	1.1	1.55	0	1	0	1
7	15	228	1.2	1.9	1.55	0	1	0	1
7	15	229	3.4	1.1	2.25	1	1	0	1
7	15	230	1	0.7	0.85	0	1	0	1
7	15	231	3.4	1.3	2.35	1	1	0	1
7	15	232	2	0.8	1.4	0	1	0	1
7	15	233	2.6	0.8	1.7	0	1	0	1
7	15	234	2	1.6	1.8	0	1	0	1
7	15	235	1.6	1.6	1.6	0	1	0	1
7	15	236	1.6	1.2	1.4	0	1	0	1
7	15	237	2.6	1.4	2	1	1	0	1
7	15	238	2.8	1.9	2.35	1	1	0	1
7	15	239	2.2	1.9	2.05	1	1	0	1
7	15	240	3.8	1.9	2.85	1	1	0	1
7	16	241	1.6	0.7	1.15	0	0	0	0
7	16	242	1.4	2	1.7	0	0	0	0
7	16	243	2.4	0.8	1.6	1	0	0	0
7	16	244	2.6	1.1	1.85	1	0	0	0
7	16	245	2	2	2	0	0	0	0
7	16	246	2.8	0.8	1.8	1	0	0	0
7	16	247	3.2	1.7	2.45	1	0	0	0
7	16	248	3.2	1.4	2.3	1	0	0	0
7	16	249	2.4	1.5	1.95	0	0	0	0
7	16	250	3.6	1.4	2.5	1	0	0	0
7	16	251	1.2	1.3	1.25	0	0	0	0
7	16	252	3.6	0.5	2.05	1	0	0	0
7	16	253	4	1.7	2.85	1	0	0	0
7	16	254	3.8	1.1	2.45	1	0	0	0
7	16	255	2.2	1.2	1.7	1	0	0	0
7	16	256	1.4	1	1.2	0	0	0	0
8	1	1	3.6	0.6	2.1	1	1	1	0
8	1	2	3.8	1.7	2.75	0	1	1	0
8	1	3	1.8	1.7	1.75	1	1	1	0
8	1	4	3	1.4	2.2	0	1	1	0
8	1	5	1.4	1.3	1.35	0	1	1	0
8	1	6	1.6	1.8	1.7	1	1	1	0
8	1	7	3.6	0.9	2.25	1	1	1	0
8	1	8	2.4	1	1.7	0	1	1	0
8	1	9	1.4	1.1	1.25	1	1	1	0
8	1	10	2.8	2	2.4	1	1	1	0
8	1	11	3.4	1.4	2.4	1	1	1	0
8	1	12	2.8	1.2	2	0	1	1	0
8	1	13	2.2	1.6	1.9	1	1	1	0
8	1	14	1.2	0.5	0.85	1	1	1	0
8	1	15	2.8	0.7	1.75	1	1	1	0
8	1	16	2.2	0.7	1.45	1	1	1	0
8	2	17	4	1.2	2.6	0	0	0	0
8	2	18	2.6	1.7	2.15	0	0	0	0
8	2	19	3.2	0.6	1.9	1	0	0	0
8	2	20	1.6	1.1	1.35	0	0	0	0
8	2	21	2.4	1.3	1.85	1	0	0	0
8	2	22	2	0.7	1.35	1	0	0	0
8	2	23	1.6	1.9	1.75	0	0	0	0
8	2	24	3.6	1.8	2.7	0	0	0	0
8	2	25	2.4	2	2.2	1	0	0	0
8	2	26	1.6	1.4	1.5	1	0	0	0
8	2	27	3.2	1.5	2.35	1	0	0	0
8	2	28	3.4	0.6	2	1	0	0	0
8	2	29	1.8	1.2	1.5	1	0	0	0
8	2	30	3.2	1.1	2.15	1	0	0	0
8	2	31	1.2	0.6	0.9	1	0	0	0
8	2	32	4	1.6	2.8	1	0	0	0
8	3	33	1	1.9	1.45	0	1	1	0
8	3	34	3.8	1.2	2.5	1	1	1	0
8	3	35	3.6	1.5	2.55	1	1	1	0
8	3	36	1	1.5	1.25	0	1	1	0
8	3	37	3.2	1.9	2.55	1	1	1	0
8	3	38	2.4	1.8	2.1	1	1	1	0
8	3	39	2.8	0.9	1.85	1	1	1	0
8	3	40	3.6	0.7	2.15	1	1	1	0
8	3	41	3.4	1.8	2.6	1	1	1	0
8	3	42	1.8	1.5	1.65	0	1	1	0
8	3	43	1	1.2	1.1	0	1	1	0
8	3	44	1.6	0.6	1.1	1	1	1	0
8	3	45	2.8	0.6	1.7	1	1	1	0
8	3	46	1.8	0.7	1.25	1	1	1	0
8	3	47	2.2	0.9	1.55	1	1	1	0
8	3	48	2.8	1.4	2.1	0	1	1	0
8	4	49	2.2	0.5	1.35	0	0	0	0
8	4	50	1.4	1.5	1.45	0	0	0	0
8	4	51	3.6	0.8	2.2	1	0	0	0
8	4	52	3.6	1.3	2.45	1	0	0	0
8	4	53	4	1.9	2.95	1	0	0	0
8	4	54	2	1.4	1.7	0	0	0	0
8	4	55	2.4	1.1	1.75	1	0	0	0
8	4	56	1.6	0.8	1.2	1	0	0	0
8	4	57	3.2	1	2.1	1	0	0	0
8	4	58	1.4	1.2	1.3	0	0	0	0
8	4	59	1.4	1.8	1.6	0	0	0	0
8	4	60	3	1.5	2.25	1	0	0	0
8	4	61	2.8	1.8	2.3	0	0	0	0
8	4	62	1.8	1.9	1.85	0	0	0	0
8	4	63	4	1.1	2.55	1	0	0	0
8	4	64	3.2	0.7	1.95	1	0	0	0
8	5	65	2.8	1.3	2.05	0	1	0	1
8	5	66	2.2	0.6	1.4	1	1	0	1
8	5	67	1.2	1.2	1.2	0	1	0	1
8	5	68	2.6	2	2.3	0	1	0	1
8	5	69	2.6	0.6	1.6	1	1	0	1
8	5	70	1.6	1.3	1.45	0	1	0	1
8	5	71	2.6	1.2	1.9	0	1	0	1
8	5	72	1.8	1	1.4	1	1	0	1
8	5	73	2	1.9	1.95	0	1	0	1
8	5	74	4	1.5	2.75	1	1	0	1
8	5	75	3.8	0.8	2.3	1	1	0	1
8	5	76	4	2	3	0	1	0	1
8	5	77	2.2	1.4	1.8	0	1	0	1
8	5	78	3.6	1.2	2.4	1	1	0	1
8	5	79	1.4	0.5	0.95	1	1	0	1
8	5	80	1.2	2	1.6	0	1	0	1
8	6	81	3.8	1.8	2.8	0	0	0	0
8	6	82	3.4	0.7	2.05	1	0	0	0
8	6	83	3.2	1.8	2.5	0	0	0	0
8	6	84	1	1.6	1.3	0	0	0	0
8	6	85	3.4	1	2.2	1	0	0	0
8	6	86	3	1.6	2.3	0	0	0	0
8	6	87	1.8	1.3	1.55	0	0	0	0
8	6	88	1.6	1.7	1.65	0	0	0	0
8	6	89	2.4	1.7	2.05	0	0	0	0
8	6	90	1	1.1	1.05	0	0	0	0
8	6	91	2.4	0.9	1.65	1	0	0	0
8	6	92	2	0.5	1.25	1	0	0	0
8	6	93	2.6	0.5	1.55	1	0	0	0
8	6	94	1.2	0.7	0.95	1	0	0	0
8	6	95	3	1.2	2.1	0	0	0	0
8	6	96	3.8	1.6	2.7	0	0	0	0
8	7	97	1.4	1.9	1.65	0	1	0	1
8	7	98	2.4	0.5	1.45	1	1	0	1
8	7	99	1	0.6	0.8	1	1	0	1
8	7	100	3	2	2.5	0	1	0	1
8	7	101	1.6	0.9	1.25	1	1	0	1
8	7	102	3.6	1.1	2.35	0	1	0	1
8	7	103	2.8	1.6	2.2	0	1	0	1
8	7	104	1.6	1.5	1.55	0	1	0	1
8	7	105	2.2	1.7	1.95	0	1	0	1
8	7	106	2.8	1.1	1.95	0	1	0	1
8	7	107	2.2	1.3	1.75	1	1	0	1
8	7	108	3.2	0.5	1.85	1	1	0	1
8	7	109	3.4	1.7	2.55	0	1	0	1
8	7	110	3.8	0.6	2.2	1	1	0	1
8	7	111	4	1.3	2.65	0	1	0	1
8	7	112	1.8	0.9	1.35	1	1	0	1
8	8	113	3.8	1	2.4	0	0	0	0
8	8	114	3	1.1	2.05	0	0	0	0
8	8	115	3.4	1.6	2.5	0	0	0	0
8	8	116	2.4	0.7	1.55	1	0	0	0
8	8	117	2.8	1.7	2.25	0	0	0	0
8	8	118	1	1.7	1.35	0	0	0	0
8	8	119	1.8	1.6	1.7	0	0	0	0
8	8	120	2.4	1.2	1.8	0	0	0	0
8	8	121	2	1.7	1.85	0	0	0	0
8	8	122	2.6	1.5	2.05	0	0	0	0
8	8	123	1.2	1.5	1.35	0	0	0	0
8	8	124	1.4	0.7	1.05	1	0	0	0
8	8	125	3.4	2	2.7	0	0	0	0
8	8	126	2.8	0.5	1.65	1	0	0	0
8	8	127	4	0.6	2.3	1	0	0	0
8	8	128	1	0.9	0.95	1	0	0	0
8	9	129	1	2	1.5	0	1	1	0
8	9	130	3.4	1.5	2.45	0	1	1	0
8	9	131	2.2	1.8	2	0	1	1	0
8	9	132	1.2	1.6	1.4	0	1	1	0
8	9	133	3.8	0.5	2.15	1	1	1	0
8	9	134	3.6	2	2.8	0	1	1	0
8	9	135	1.4	0.6	1	1	1	1	0
8	9	136	3.4	0.9	2.15	1	1	1	0
8	9	137	3.2	0.8	2	1	1	1	0
8	9	138	2.4	1.6	2	0	1	1	0
8	9	139	3.2	1.2	2.2	0	1	1	0
8	9	140	2.2	0.8	1.5	1	1	1	0
8	9	141	3	1.7	2.35	0	1	1	0
8	9	142	1.2	1	1.1	0	1	1	0
8	9	143	2.6	1.3	1.95	0	1	1	0
8	9	144	2	1.2	1.6	0	1	1	0
8	10	145	4	0.9	2.45	1	0	0	0
8	10	146	3.2	2	2.6	0	0	0	0
8	10	147	3	1.3	2.15	0	0	0	0
8	10	148	1	0.5	0.75	1	0	0	0
8	10	149	3	0.9	1.95	1	0	0	0
8	10	150	1.4	1.4	1.4	0	0	0	0
8	10	151	2.4	1.9	2.15	0	0	0	0
8	10	152	1.2	0.9	1.05	1	0	0	0
8	10	153	4	1.4	2.7	0	0	0	0
8	10	154	3.4	1.9	2.65	0	0	0	0
8	10	155	3	0.6	1.8	1	0	0	0
8	10	156	2.2	1.5	1.85	0	0	0	0
8	10	157	2.2	1.1	1.65	0	0	0	0
8	10	158	2.4	0.6	1.5	1	0	0	0
8	10	159	1.6	2	1.8	0	0	0	0
8	10	160	3.8	0.7	2.25	1	0	0	0
8	11	161	3.6	1	2.3	0	1	1	0
8	11	162	2.6	1.8	2.2	0	1	1	0
8	11	163	1.2	0.8	1	1	1	1	0
8	11	164	1.8	1.4	1.6	0	1	1	0
8	11	165	2.2	1	1.6	0	1	1	0
8	11	166	2	0.6	1.3	1	1	1	0
8	11	167	3	0.5	1.75	1	1	1	0
8	11	168	1.2	1.4	1.3	0	1	1	0
8	11	169	2.6	0.9	1.75	1	1	1	0
8	11	170	3.6	1.6	2.6	0	1	1	0
8	11	171	1.4	0.9	1.15	1	1	1	0
8	11	172	3.6	1.7	2.65	0	1	1	0
8	11	173	1.4	1.7	1.55	0	1	1	0
8	11	174	3.4	0.8	2.1	1	1	1	0
8	11	175	2	1.8	1.9	0	1	1	0
8	11	176	3.2	1.6	2.4	0	1	1	0
8	12	177	3.6	1.9	2.75	0	0	0	0
8	12	178	1.2	1.8	1.5	0	0	0	0
8	12	179	1	1.3	1.15	0	0	0	0
8	12	180	4	1	2.5	0	0	0	0
8	12	181	2	0.9	1.45	1	0	0	0
8	12	182	1.8	1.8	1.8	0	0	0	0
8	12	183	3.8	1.5	2.65	0	0	0	0
8	12	184	3	1.9	2.45	0	0	0	0
8	12	185	1	0.8	0.9	1	0	0	0
8	12	186	1.6	1	1.3	0	0	0	0
8	12	187	3.2	1.3	2.25	0	0	0	0
8	12	188	3	0.7	1.85	1	0	0	0
8	12	189	3.2	0.9	2.05	1	0	0	0
8	12	190	2	1.5	1.75	0	0	0	0
8	12	191	3.4	0.5	1.95	1	0	0	0
8	12	192	1.8	0.6	1.2	1	0	0	0
8	13	193	1.4	1.6	1.5	0	1	0	1
8	13	194	2.8	1.5	2.15	0	1	0	1
8	13	195	1.2	1.7	1.45	0	1	0	1
[truncated: 3,901 more rows]
